# Supplementary material for: Expression, covariation, and genetic regulation of miRNA Biogenesis genes in brain supports their role in addiction, psychiatric disorders, and disease
Source: Front Genet. 2013 Jul 5;4:126. doi: 10.3389/fgene.2013.00126 (PMC3701868; doi:10.3389/fgene.2013.00126)
Supplement: Supplementary file 1 [file DataSheet1.XLSX]

## Sheet: Table1
Table 1. Expression of key miRNA biogenesis genes across brain regions.
Tissue	Probe Set ID	Gene	Probe Target	Gene Location	Peak QTL Location	QTL LRS Value	AVG Log2 Expression	Fold Change	SNP Artifact
Amygdala	10438313	Dgcr8	Gene Level	Chr16@18.254041Mb	Chr2@73.91328Mb	9.91816	9.17016	1.26751	NA
Amygdala	10402444	Dicer1	Gene Level	Chr12@105.925952Mb	Chr2@113.40843Mb	8.38481	10.1071	1.41225	NA
Amygdala	10423185	Drosha	Gene Level	Chr15@12.754632Mb	Chr1@174.201925Mb	11.8355	10.3581	1.24574	NA
Prefrontal Cortex	1455311_at	Dgcr8	Distal 3' UTR	Chr16@18.254064Mb	Chr5@141.863412Mb	11.1009	8.14856	1.37546	NA
Prefrontal Cortex	1435439_at	Dgcr8	Proximal 3' UTR	Chr16@18.255055Mb	Chr2@168.349119Mb	11.9474	7.39567	1.47821	NA
Prefrontal Cortex	1446169_at	Dgcr8	Intron	Chr16@18.268991Mb	Chr19@49.557685Mb	17.514	3.8345	1.49055	NA
Prefrontal Cortex	1422981_at	Dgcr8	Last four coding exons	Chr16@18.280504Mb	Chr10@123.052335Mb	9.98785	5.98064	1.68457	NA
Prefrontal Cortex	1460571_at	Dicer1	Distal 3' UTR	Chr12@105.926028Mb	Chr1@5.579193Mb	12.689	7.62966	1.42751	NA
Prefrontal Cortex	1427941_at	Dicer1	Last three coding exons and 3' UTR	Chr12@105.929725Mb	Chr5@147.658807Mb	12.1811	6.52559	1.43852	NA
Prefrontal Cortex	1438440_at	Drosha	Exon 1	Chr15@12.763877Mb	Chr1@17.29796Mb	13.337	5.48916	1.48744	NA
Prefrontal Cortex	1428656_at	Drosha	Last five coding exons	Chr15@12.855746Mb	Chr1@38.079087Mb	9.2842	8.22987	1.39253	NA
Prefrontal Cortex	1438505_s_at	Drosha	Last coding exon and 3' UTR	Chr15@12.864862Mb	Chr15@28.97566Mb	15.9342	9.66531	1.48078	NA
Striatum	1455311_at	Dgcr8	Distal 3' UTR	Chr16@18.254064Mb	Chr16@91.670408Mb	14.338	10.3086	1.39088	No
Striatum	1435439_at	Dgcr8	Proximal 3' UTR	Chr16@18.255055Mb	Chr17@76.561294Mb	9.92753	8.69865	1.37268	No
Striatum	1446169_at	Dgcr8	Intron	Chr16@18.268991Mb	Chr1@96.873866Mb	14.8363	6.45529	1.33053	No
Striatum	1422981_at	Dgcr8	Last four coding exons	Chr16@18.280504Mb	Chr18@85.968791Mb	12.0844	6.39345	1.40834	No
Striatum	1460571_at	Dicer1	Distal 3' UTR	Chr12@105.926028Mb	Chr11@106.527613Mb	10.2239	10.0948	1.77031	No
Striatum	1427941_at	Dicer1	Last three coding exons and 3' UTR	Chr12@105.929725Mb	Chr9@98.479729Mb	12.5056	8.80274	1.54221	No
Striatum	1438440_at	Drosha	Exon 1	Chr15@12.763877Mb	Chr7@60.128141Mb	11.7805	7.151	1.40542	No
Striatum	1428656_at	Drosha	Last five coding exons	Chr15@12.855746Mb	Chr1@173.155535Mb	24.3	11.3523	1.66902	No
Striatum	1438505_s_at	Drosha	Last coding exon and 3' UTR	Chr15@12.864862Mb	Chr1@175.67688Mb	8.02278	12.4439	2.14058	No
Hippocampus	1455311_at	Dgcr8	Distal 3' UTR	Chr16@18.254064Mb	Chr7@24.837174Mb	8.20964	10.3029	1.47631	No
Hippocampus	1435439_at	Dgcr8	Proximal 3' UTR	Chr16@18.255055Mb	Chr16@96.944467Mb	15.7216	8.7717	1.81378	No
Hippocampus	1446169_at	Dgcr8	Intron	Chr16@18.268991Mb	Chr10@115.571077Mb	11.8089	6.18669	1.5768	No
Hippocampus	1422981_at	Dgcr8	Last four coding exons	Chr16@18.280504Mb	Chr5@138.337847Mb	10.7778	8.09613	1.5252	No
Hippocampus	1460571_at	Dicer1	Distal 3' UTR	Chr12@105.926028Mb	Chr14@41.43049Mb	9.16776	9.65608	1.45095	No
Hippocampus	1427941_at	Dicer1	Last three coding exons and 3' UTR	Chr12@105.929725Mb	Chr15@83.867916Mb	14.7326	8.15482	1.40056	No
Hippocampus	1438440_at	Drosha	Exon 1	Chr15@12.763877Mb	Chr14@20.733676Mb	9.03663	7.80068	1.70409	No
Hippocampus	1428656_at	Drosha	Last five coding exons	Chr15@12.855746Mb	Chr15@12.972088Mb	18.2727	9.93854	1.87125	No
Hippocampus	1438505_s_at	Drosha	Last coding exon and 3' UTR	Chr15@12.864862Mb	Chr15@12.972088Mb	31.9028	10.7839	1.61664	No

## Sheet: ST1
Supplemental Table 1. Top CNS-related traits correlated with the expression of the striatal miRNA biogenesis network (PC1).
Record	Phenotype	Authors	Year	Pubmed Id	Max LRS	Max LRS Location (Chr: Mb)	Sample rho	N Cases	Sample p(rho)
12463	Central nervous system, behavior: Anxiety assay, restraint stress [15 min] + saline treated [.018 ml/kg i.p.] (RSS group), activity in closed quadrants using an elevated zero maze in 60 to 120-day-old females only during last 5 min [beam breaks/sec]	Melloni Cook, Lu Lu, Rob Williams	2009		11.9	Chr5: 127.039909	-0.627885	25	0.000537904
12476	Central nervous system, behavior: Anxiety assay, restraint stress [15 min] + saline treated [.018 ml/kg i.p.] (RSS group), time in open quadrants using an elevated zero maze in 60 to 120-day-old males and females during first 5 min [percentage of time]	Melloni Cook, Lu Lu, Rob Williams	2009		9.9	Chr5: 92.055405	0.577997	28	0.00097638
11353	Central nervous system, behavior: Novel open field behavior, locomotion in the center from 0-60 min for males [n beam breaks]	Philip VM, Ansah TA, Blaha CD, Cook MN, Hamre KM, Lariviere WR, Matthews DB, Mittleman G, Goldowitz D, Chesler EJ	2010	19958391	12.8	Chr6: 112.093705	0.567766	27	0.0015994
12381	Central nervous system, behavior: Anxiety assay, ethanol treated [1.8 g/kg i.p] (NOE group), activity in closed quadrants using an elevated zero maze in 60 to 120-day-old males only during 10 min [n beam breaks]	Melloni Cook, Lu Lu, Rob Williams	2009		14.8	Chr1: 25.632282	0.569915	26	0.00190406
11342	Novel open field behavior, locomotion in the periphery from 15-30 min for males in the morphine test battery [n beam breaks]	Philip VM, Ansah TA, Blaha CD, Cook MN, Hamre KM, Lariviere WR, Matthews DB, Mittleman G, Goldowitz D, Chesler EJ	2010	19958391	11.1	Chr6: 112.093705	0.56044	27	0.00191327
11856	Novel open field behavior, locomotion in the periphery from 15-30 min for males and females in the morphine test battery [n beam breaks]	Philip VM, Ansah TA, Blaha CD, Cook MN, Hamre KM, Lariviere WR, Matthews DB, Mittleman G, Goldowitz D, Chesler EJ	2010	19958391	13.3	Chr4: 104.961979	0.557998	27	0.00202891
11343	Novel open field behavior, locomotion in the periphery from 30-45 min for males in the morphine test battery [n beam breaks]	Philip VM, Ansah TA, Blaha CD, Cook MN, Hamre KM, Lariviere WR, Matthews DB, Mittleman G, Goldowitz D, Chesler EJ	2010	19958391	12.1	Chr4: 108.948035	0.557387	27	0.00205872
12460	Central nervous system, behavior: Anxiety assay, restraint stress [15 min] + saline treated [.018 ml/kg i.p.] (RSS group), activity in closed quadrants using an elevated zero maze in 60 to 120-day-old females only during last 5 min [n beam breaks]	Melloni Cook, Lu Lu, Rob Williams	2009		19.6	Chr9: 105.676711	0.575385	25	0.0021069
12478	Central nervous system, behavior: Anxiety assay, restraint stress [15 min] + saline treated [.018 ml/kg i.p.] (RSS group), time in open quadrants using an elevated zero maze in 60 to 120-day-old males and females during 10 min [percentage of time]	Melloni Cook, Lu Lu, Rob Williams	2009		10.3	Chr13: 68.711507	0.545156	28	0.0022333
10072	Central nervous system, pharmacology, metabolism: Ethanol response (4 g/kg ip), hypothermia after injection [degrees C]	Crabbe JC, Belknap JK, Mitchell SR, Crawshaw LI	1994	8169823	11	ChrX: 127.009266	-0.62406	20	0.00255645
10488	Cocaine response (10 mg/kg ip), difference in locomotion using Accuscan activity monitor between day 3 (first cocaine treatment) and day 2 (saline ip baseline) [cm/15 min]	Phillips TJ, Huson MG, McKinnon CS	1998	9526019	14.2	Chr4: 104.961979	0.570435	24	0.00297533
11701	Ethanol response (2.25 g/kg ip), locomotor activity after injection from 10-15 min for females [cm]	Philip VM, Ansah TA, Blaha CD, Cook MN, Hamre KM, Lariviere WR, Matthews DB, Mittleman G, Goldowitz D, Chesler EJ	2010	19958391	16.3	Chr9: 73.368885	0.545299	26	0.00335218
12464	Central nervous system, behavior: Anxiety assay, restraint stress [15 min] + saline treated [.018 ml/kg i.p.] (RSS group), activity in closed quadrants using an elevated zero maze in 60 to 120-day-old females only during 10 min [beam breaks/sec]	Melloni Cook, Lu Lu, Rob Williams	2009		11.2	Chr2: 162.502590	-0.550962	25	0.00364987
12462	Central nervous system, behavior: Anxiety assay, restraint stress [15 min] + saline treated [.018 ml/kg i.p.] (RSS group), activity in closed quadrants using an elevated zero maze in 60 to 120-day-old females only during first 5 min [beam breaks/sec]	Melloni Cook, Lu Lu, Rob Williams	2009		11.2	Chr18: 6.947943	-0.544615	25	0.00417789
12383	Central nervous system, behavior: Anxiety assay, ethanol treated [1.8 g/kg i.p] (NOE group), activity in closed quadrants using an elevated zero maze in 60 to 120-day-old males only during last 5 min [beam breaks/sec]	Melloni Cook, Lu Lu, Rob Williams	2009		4.7	Chr6: 147.673992	-0.53094	26	0.00456094
11942	Central nervous system, behavior: Acoustic startle response, prepulse inhibition (PPI) at 85 dB for males and females (65 dB background noise, Hamilton-Kinder SM100 startle chamber, 10 msec interval, 120 dB startle stimulus, data by M Cook, UMemphis) [% i	Philip VM, Ansah TA, Blaha CD, Cook MN, Hamre KM, Lariviere WR, Matthews DB, Mittleman G, Goldowitz D, Chesler EJ	2010	19958391	15.2	Chr19: 32.747207	0.539231	25	0.00467447
11939	Central nervous system, behavior: Acoustic startle response, maximum response at 85 db for males and females (65 dB background noise, Hamilton-Kinder SM100 startle chamber, 10 msec interval, 120 dB startle stimulus, prepulse PPI control data by M Cook, UM	Philip VM, Ansah TA, Blaha CD, Cook MN, Hamre KM, Lariviere WR, Matthews DB, Mittleman G, Goldowitz D, Chesler EJ	2010	19958391	10.6	Chr9: 66.838170	-0.537692	25	0.00482504

## Sheet: ST2
Supplemental Table 2. Summary of correlated phenotypes by region and miRNA biogenesis gene.
Record	Phenotype	Authors	Year	Pubmed Id	Max LRS	Max LRS Location (Chr: Mb)	Sample rho	N Cases	Sample p(rho)	Adjusted P-value	Gene	Probe Set	Region
10933	Central nervous system, morphology, visual system: Anterior pretectal nucleus volume, bilateral, from in situ postmortem high field MRI [mm^3]	Badea A, Johnson GA, Williams RW	2009	19349225	8.8	Chr1: 163.955812	0.952381	8	3.29727e-05	0	Drosha	10423185	Amygdala
10438	Audiogeneic seizure-relative frequency of seizures [%]	Neumann PE, Seyfried TN	1990	2141254	13.3	Chr12: 29.581163	-0.896661	10	0.000118434	0.02	Drosha	10423185	Amygdala
10434	Audiogenic seizure [% occurrence]	Neumann PE, Collins RL	1991	2052619	13.2	Chr12: 29.581163	-0.872344	10	0.000381256	0.033	Drosha	10423185	Amygdala
13533	Central nervous system, behavior: OFA, boli produced in 8-week-old F1 hybrids between male BXD strains and C57BL/6J-R6/2 Huntington model, CORRECTEd R6/2 cases only	Paylor R and colleagues	2011		7.7	Chr18: 3.516538	-0.910714	8	0.000614856	0.0125	Drosha	10423185	Amygdala
10949	Central nervous system, morphology: Lateral lemniscus (right and left combined), in situ postmortem from high field MRI [mm3]	Badea A, Johnson GA, Williams RW	2009	19349225	11.1	Chr7: 12.778969	0.904762	8	0.000810071	0.0035	Drosha	10423185	Amygdala
10651	Central nervous system, morphology, auditory system: Spiral ganglion cell density hook [cells per 10000 um2]	Willott JF, Erway LC	1998	9641316	11.2	Chr11: 90.664416	0.827273	11	0.000850115	0.0055	Drosha	10423185	Amygdala
10435	Audiogenic seizure severity, mean [ordinal scale]	Neumann PE, Collins RL	1991	2052619	16.2	Chr12: 29.581163	-0.842424	10	0.0011425	0.004	Drosha	10423185	Amygdala
10437	Audiogenic seizure-mean severity score in response to pure tone [severity of seizure]	Neumann PE, Seyfried TN	1990	2141254	16.2	Chr12: 29.581163	-0.842424	10	0.0011425	0.01	Drosha	10423185	Amygdala
10363	Central nervous system, morphology: Hippocampus mossy fiber pathway volume, CA4 (dentate gyrus) component [volume units]	Lassalle JM, Halley H, Roullet P	1994	8024533	14	Chr2: 93.260017	0.809091	11	0.00147144	0.0185	Drosha	10423185	Amygdala
10144	Ethanol response (dose ip), ethanol-induced ataxia following first of five injections (initial sensitivity), onset threshold [mg/kg]	Gallaher EJ, Jones GE	1996	8627537	12.6	Chr1: 80.322429	0.784091	11	0.00282149	0.0015	Drosha	10423185	Amygdala
10964	Anxiety assay (E5_PDT), restraint stress (15 min) + ethanol treated (1.8 g/kg i.p.), percent distance traveled in light side (cm) using a light-dark box in 8-12 week-old males during 5 min session [%]	Putman AH, Miles MF	2007		25.9	Chr12: 70.704784	0.641383	18	0.00322455	0.046	Drosha	10423185	Amygdala
10065	Ethanol response (1.5 g/kg ip loading dose and 68.1 mg/kg pyrazole), chronic withdrawal, handling-induced convulsion score (HIC) corrected for response to pyrazole alone (difference between strain mean values for AREA25 and PYRAREA25) [seizure severity]	Crabbe JC	1998	9655868	14.3	Chr12: 26.165833	-0.772727	11	0.00367289	0.98	Drosha	10423185	Amygdala
13525	Central nervous system, behavior: RROD day 2 in 8-week F1 hybrids between male BXD strains and C57BL/6J-R6/2 Huntington mode, CORRECTED female R6/2 cases only [sec]	Paylor R and colleagues	2011		6	Chr16: 12.472870	0.857143	8	0.00413467	0.8075	Drosha	10423185	Amygdala
10362	Central nervous system, morphology: Hippocampus mossy fiber pathway volume, total [units]	Lassalle JM, Halley H, Roullet P	1994	8024533	8.9	Chr18: 15.797207	0.754545	11	0.00540999	0.832	Drosha	10423185	Amygdala
10169	Central nervous system, metabolism, pharmacology: Methamphetamine response (4 mg/kg i.p.), body temperature change 48 min after injection in 10-14 week males [change degree C]	Grisel JE, Belknap JK, O'Toole LA, Helms ML, Wenger CD, Crabbe JC	1997	8987796	23.8	Chr10: 80.258108	0.745455	11	0.00647366	0.8545	Drosha	10423185	Amygdala
10387	Central nervous system, behavior: Seizure threshold pressure at compression rate of 100 atm hr-1 (100iPc) (also see McCall, 2011, 21384758) [atm]	McCall RD, Frierson D Jr	1981	7341354	10.4	Chr14: 20.733676	0.804167	9	0.00653498	0.983	Drosha	10423185	Amygdala
10046	Central nervous system, pharmacology, behavior: Quinpirole dopaminergic D2 and D3 receptor response (1 mg/kg ip), hypothermia 60 min after injection on day 1 measured as change from baseline temperature [degrees C]	Buck K, Lischka T, Dorow J, Crabbe J	2000	11054779	10	Chr9: 41.298948	0.769697	10	0.00698486	0.7555	Drosha	10423185	Amygdala
10099	Central nervous system, behavior: Saline control response (vehicle ip), habituation, locomotion from 1-5 min after a single saline injection for the experimental group of males [activity/min]	Cunningham CL	1995	7480533	11.9	Chr13: 12.155223	0.8	9	0.00712298	0.691	Drosha	10423185	Amygdala
10506	Central nervous system, behavior: Seizure susceptibility to high atmospheric pressure at 100 atmospheres [atm of seizure initiation]	Plomin R, McClearn GE, Gora-Maslak G, Neiderhiser JM	1991	2049054	10.8	Chr14: 20.733676	0.784526	9	0.00962015	0.533	Drosha	10423185	Amygdala
10094	Locomotion from 1-5 min after a single saline i.p. injection for the control group of males [activity/min]	Cunningham CL	1995	7480533	10.9	Chr11: 47.930883	0.783333	9	0.00983393	0.4735	Drosha	10423185	Amygdala
10100	Locomotion from 1-5 min after a single saline ip injection of saline vehicle for the experimental group on trial 1 [activity counts per min]	Cunningham CL	1995	7480533	11.5	Chr5: 133.538653	0.783333	9	0.00983393	0.549	Drosha	10423185	Amygdala
12759	Central nervous system, behavior: Rotarod, average time walking for day 2 in 8-week-old F1 hybrids between male BXD strains and C57BL/6J-R6/2 Huntington model, wildtype cases only [sec]	Paylor R, and colleagues	2011		9.9	Chr16: 73.748201	0.97619	8	7.79569e-07	0.003	Dicer	10402444	Amygdala
13482	Central nervous system, behavior: Rotarod, average time walking for day 2 in 8-week-old F1 hybrids between male BXD strains and C57BL/6J-R6/2 Huntington model, female wildtype cases only [sec]	paylor R, and colleagues	2011		18.6	Chr2: 77.938377	0.97619	8	7.79569e-07	0.0015	Dicer	10402444	Amygdala
13025	Endocrinology, blood chemistry: Control for ethanol response, 3a,5a-THP (3a-hydroxy-5a-pregnan-20-one) neurosteroid in blood plasma 3 days after cycle 5 of chronic intermittent air vapor [pg/g]	Morrow, Lopez, Becker, Miles and Williams	2011		13.2	Chr15: 41.700826	0.861364	11	0.00023971	0.0055	Dicer	10402444	Amygdala
12754	Central nervous system, behavior: Total distance in open-field (OFA) in 8-week-old F1 hybrids between male BXD strains and C57BL/6J-R6/2 Huntington model, R6/2 cases only [cm]	Paylor R, and colleagues	2011		13.4	Chr1: 22.158486	0.904762	8	0.000810071	0.051	Dicer	10402444	Amygdala
15574	Nic (24mg/kg/day) + Mec (2mg/kg), percent time in open arms of the EPM [%]	Damaj, MI, Miles, MF, Harenza, J	2012		16.4	Chr9: 34.384236	-0.797203	12	0.00106537	0	Dicer	10402444	Amygdala
10394	Acoustic startle response to a 110 dB SPL, 10 kHz tone without prepulse stimulus[g]	McCaughran J, Bell J, Hitzemann R	1999	10371755	7.8	Chr3: 127.995451	-0.754545	11	0.00540999	0.254	Dicer	10402444	Amygdala
10514	Central nervous system, pharmacology, metabolism: Ethanol response (4 g/kg ip), blood glucose levels 120 min after injection in males [mg/dl]	Risinger FO	2003	12766619	9.3	Chr18: 45.949260	-0.833333	8	0.00734182	0.082	Dicer	10402444	Amygdala
10168	Central nervous system, behavior, pharmacology: Methamphetamine response (16 mg/kg i.p.), frequency of sterotyped chewing events 33 min after injection in 10-14 week males [n/min]	Grisel JE, Belknap JK, O'Toole LA, Helms ML, Wenger CD, Crabbe JC	1997	8987796	11	Chr2: 5.767412	0.725	11	0.00940981	0.0455	Dicer	10402444	Amygdala
10245	Central nervous system, metabolism, nutrition: Iron level in ventral midbrain of males [ug/g]	Jones BC, Reed CL, Hitzemann R, Wiesinger JA, McCarthy KA, Buwen JP, Beard JL	2003	14744041	13.2	Chr11: 47.930883	-0.952381	8	3.29727e-05	0	Pasha	10438313	Amygdala
10286	Central nervous system, pharmacology, behavior: Cocaine response (5 mg/kg ip), stereotypy, repeated movements measured as difference from saline control in males [n difference]	Jones BC, Tarantino LM, Rodriguez LA, Reed CL, McClearn GE, Plomin R, Erwin VG	1999	10591541	17.2	Chr4: 81.604580	-0.883333	9	0.000657773	0.02	Pasha	10438313	Amygdala
10084	Central nervous system, behavior, pharmacology: Ethanol response (2 g/kg), hypothermia tolerance (positive scores) or sensitization (negative scores), day 3 minus day 1, in young adult females (50 to 123 days) [degrees C]	Crabbe JC, Phillips TJ, Gallaher EJ, Crawshaw LI, Mitchell SR	1996	8627539	11.4	Chr7: 27.852865	0.842424	10	0.0011425	0.033	Pasha	10438313	Amygdala
10270	Central nervous system, pharmacology, protein expression: Dopamine receptor 2 (DRD2) binding maximum (Bmax) in membrane fragments in the ventral midbrain (including the ventral tegmental area and substantia nigra) of males (125I-epidepride ligand) [fmol/m	Jones BC, Tarantino LM, Rodriguez LA, Reed CL, McClearn GE, Plomin R, Erwin VG	1999	10591541	10.2	Chr12: 55.988945	-0.880952	8	0.00203016	0.0125	Pasha	10438313	Amygdala
10724	Central nervous system, metabolism, nutrition: Zinc level in medial prefrontal cortex of males [ug/g]	Jones LC, McCarthy KA, Beard JL, Keen CL, Jones BC	2006	16910173	18	Chr13: 113.426471	-0.880952	8	0.00203016	0.0035	Pasha	10438313	Amygdala
10570	Central nervous system, pharmacology, behavior: Control response (10 mg/kg oil vehicle), locomotor activity from 0-15 min after injection [activity counts/min]	Risinger FO, Quick E, Belknap JK	2000	11106859	10.8	Chr9: 47.423230	0.784091	11	0.00282149	0.0055	Pasha	10438313	Amygdala
12495	Central nervous system, metabolism, nutrition: Iron level in ventral midbrain of 120-day-old in males fed 3 ppm Fe diet [Âµg/g]	Jones BC	2009		10.1	Chr7: 117.123257	-0.748252	12	0.00365015	0.004	Pasha	10438313	Amygdala
10239	Central nervous system, pharmacology, metabolism: Iron level in medial prefrontal cortex of males [ug/g]	Jones BC, Reed CL, Hitzemann R, Wiesinger JA, McCarthy KA, Buwen JP, Beard JL	2003	14744041	9	Chr9: 69.810185	-0.857143	8	0.00413467	0.01	Pasha	10438313	Amygdala
10246	Central nervous system, metabolism, nutrition: Iron level in ventral midbrain of females [ug/g]	Jones BC, Reed CL, Hitzemann R, Wiesinger JA, McCarthy KA, Buwen JP, Beard JL	2003	14744041	11.2	Chr13: 113.426471	-0.857143	8	0.00413467	0.0185	Pasha	10438313	Amygdala
10122	Chlordiazepoxide locomotor response, 10-15 min after injection (10 mg/kg) [cm/5 min]	Demarest K, McCaughran J, Mahjubi E, Cipp L, Hitzemann R	1999	9880575	15.6	Chr6: 88.960561	0.754545	11	0.00540999	0.0015	Pasha	10438313	Amygdala
11010	Central nervous system, behavior, learning and memory: Fear conditioning, freezing response time to conditioned cue after 24 hours [%]	Brigman JL, Mathur P, Lu L, Williams RW, Holmes A	2009	18830130	10.5	Chr9: 45.240526	-0.621324	16	0.00874654	0.046	Pasha	10438313	Amygdala
11939	Central nervous system, behavior: Acoustic startle response, maximum response at 85 db for males and females (65 dB background noise, Hamilton-Kinder SM100 startle chamber, 10 msec interval, 120 dB startle stimulus, prepulse PPI control data by M Cook, UM	Philip VM, Ansah TA, Blaha CD, Cook MN, Hamre KM, Lariviere WR, Matthews DB, Mittleman G, Goldowitz D, Chesler EJ	2010	19958391	10.6	Chr9: 66.838170	0.793846	25	3.89858e-07	0.0025	Dicer	1460571_at	Striatum
11425	Central nervous system, behavior: Acoustic startle response, maximum response at 85 db for males (65 dB background noise, Hamilton-Kinder SM100 startle chamber, 10 msec interval, 120 dB startle stimulus, prepulse PPI control data by M Cook, UMemphis) [for	Philip VM, Ansah TA, Blaha CD, Cook MN, Hamre KM, Lariviere WR, Matthews DB, Mittleman G, Goldowitz D, Chesler EJ	2010	19958391	12.4	Chr9: 66.838170	0.756923	25	3.50635e-06	0.0005	Dicer	1460571_at	Striatum
11424	Central nervous system, behavior: Acoustic startle response, maximum response at 80 db for males (65 dB background noise, Hamilton-Kinder SM100 startle chamber, 10 msec interval, 120 dB startle stimulus, prepulse PPI control data by M Cook, UMemphis) [for	Philip VM, Ansah TA, Blaha CD, Cook MN, Hamre KM, Lariviere WR, Matthews DB, Mittleman G, Goldowitz D, Chesler EJ	2010	19958391	12.2	Chr9: 66.838170	0.721538	25	1.9351e-05	0.0055	Dicer	1460571_at	Striatum
10925	Central nervous system, morphology: Hypothalamus volume, bliateral, in situ postmortem from high field MRI [mm^3]	Badea A, Johnson GA, Williams RW	2009	19349225	13.1	Chr1: 122.017244	-0.888112	12	2.24768e-05	0	Dicer	1460571_at	Striatum
11938	Central nervous system, behavior: Acoustic startle response, maximum response at 80 db for males and females (65 dB background noise, Hamilton-Kinder SM100 startle chamber, 10 msec interval, 120 dB startle stimulus, prepulse PPI control data by M Cook, UM	Philip VM, Ansah TA, Blaha CD, Cook MN, Hamre KM, Lariviere WR, Matthews DB, Mittleman G, Goldowitz D, Chesler EJ	2010	19958391	10.6	Chr1: 41.346975	0.703846	25	4.06839e-05	0.005	Dicer	1460571_at	Striatum
13440	Central nervous system, morphology: Str Vol Raw	Rosen GD	2011		13.5	Chr10: 118.914358	-0.615423	31	0.000146336	0.0005	Dicer	1460571_at	Striatum
11682	Central nervous system, behavior: Acoustic startle response, maximum response at 85 db for females (65 dB background noise, Hamilton-Kinder SM100 startle chamber, 10 msec interval, 120 dB startle stimulus, prepulse PPI control data by M Cook, UMemphis) [f	Philip VM, Ansah TA, Blaha CD, Cook MN, Hamre KM, Lariviere WR, Matthews DB, Mittleman G, Goldowitz D, Chesler EJ	2010	19958391	8.2	Chr9: 37.454775	0.677866	23	0.000224075	0.003	Dicer	1460571_at	Striatum
12477	Central nervous system, behavior: Anxiety assay, restraint stress [15 min] + saline treated [.018 ml/kg i.p.] (RSS group), time in open quadrants using an elevated zero maze in 60 to 120-day-old males and females during last 5 min [percentage of time]	Cook MN, L Lu, Williams RW	2009		10.6	Chr4: 131.555155	-0.622332	28	0.000268425	0.0005	Dicer	1460571_at	Striatum
11422	Central nervous system, behavior: Acoustic startle response, maximum response at 120 db for males (65 dB background noise, Hamilton-Kinder SM100 startle chamber, 10 msec interval, 120 dB startle stimulus, prepulse PPI control data by M Cook, UMemphis) [fo	Philip VM, Ansah TA, Blaha CD, Cook MN, Hamre KM, Lariviere WR, Matthews DB, Mittleman G, Goldowitz D, Chesler EJ	2010	19958391	14.5	Chr9: 66.838170	0.638462	25	0.000394183	0.053	Dicer	1460571_at	Striatum
12478	Central nervous system, behavior: Anxiety assay, restraint stress [15 min] + saline treated [.018 ml/kg i.p.] (RSS group), time in open quadrants using an elevated zero maze in 60 to 120-day-old males and females during 10 min [percentage of time]	Melloni Cook, Lu Lu, Rob Williams	2009		10.3	Chr13: 68.711507	-0.596606	28	0.000583204	0.002	Dicer	1460571_at	Striatum
11423	Central nervous system, behavior: Acoustic startle response, maximum response at 70 db for males (65 dB background noise, Hamilton-Kinder SM100 startle chamber, 10 msec interval, 120 dB startle stimulus, prepulse PPI control data by M Cook, UMemphis) [for	Philip VM, Ansah TA, Blaha CD, Cook MN, Hamre KM, Lariviere WR, Matthews DB, Mittleman G, Goldowitz D, Chesler EJ	2010	19958391	11.7	Chr9: 66.838170	0.623846	25	0.000603594	0.026	Dicer	1460571_at	Striatum
11937	Central nervous system, behavior: Acoustic startle response, maximum response at 70 db for males and females (65 dB background noise, Hamilton-Kinder SM100 startle chamber, 10 msec interval, 120 dB startle stimulus, prepulse PPI control data by M Cook, UM	Philip VM, Ansah TA, Blaha CD, Cook MN, Hamre KM, Lariviere WR, Matthews DB, Mittleman G, Goldowitz D, Chesler EJ	2010	19958391	10.9	Chr9: 65.560604	0.623846	25	0.000603594	0.0315	Dicer	1460571_at	Striatum
10915	Central nervous system, behavior: Novel open field behavior, locomotion from 25-30 min [cm]	Yang RJ, Mozhui K, Karlsson RM, Cameron HA, Williams RW, Holmes A.	2008	18185497	9.4	Chr2: 139.549795	-0.726471	16	0.000895416	0.014	Dicer	1460571_at	Striatum
11936	Central nervous system, behavior: Acoustic startle response, maximum response at 120 db for males and females (65 dB background noise, Hamilton-Kinder SM100 startle chamber, 10 msec interval, 120 dB startle stimulus, prepulse PPI control data by M Cook, U	Philip VM, Ansah TA, Blaha CD, Cook MN, Hamre KM, Lariviere WR, Matthews DB, Mittleman G, Goldowitz D, Chesler EJ	2010	19958391	12.8	Chr9: 66.838170	0.596154	25	0.00126828	0.087	Dicer	1460571_at	Striatum
11912	Fear conditioning response, activity during second tone-shock pairing for males and females [units]	Philip VM, Ansah TA, Blaha CD, Cook MN, Hamre KM, Lariviere WR, Matthews DB, Mittleman G, Goldowitz D, Chesler EJ	2010	19958391	8.8	Chr4: 104.961979	-0.591538	25	0.0014246	0.002	Dicer	1460571_at	Striatum
12454	Central nervous system, behavior: Anxiety assay, restraint stress (15 min) and ethanol (1.8 g/kg ip) (RSE group), activity in closed quadrants using an elevated zero maze in 60 to 120-day-old males and females during 10 min [beam breaks/sec]	Melloni Cook, Lu Lu, Rob Williams	2009		4.8	Chr4: 123.873194	0.567002	27	0.00162989	0.376	Dicer	1460571_at	Striatum
12451	Central nervous system, behavior: Anxiety assay, restraint stress (15 min) and ethanol (1.8 g/kg ip) (RSE group), activity in closed quadrants using an elevated zero maze in 60 to 120-day-old males and females during 10 min [n beam breaks]	Melloni Cook, Lu Lu, Rob Williams	2009		21.8	Chr1: 156.052563	-0.564103	27	0.00175035	0.006	Dicer	1460571_at	Striatum
12476	Central nervous system, behavior: Anxiety assay, restraint stress [15 min] + saline treated [.018 ml/kg i.p.] (RSS group), time in open quadrants using an elevated zero maze in 60 to 120-day-old males and females during first 5 min [percentage of time]	Melloni Cook, Lu Lu, Rob Williams	2009		9.9	Chr5: 92.055405	-0.545156	28	0.0022333	0.006	Dicer	1460571_at	Striatum
12441	Anxiety assay, restraint stress (15 min) and ethanol (1.8 g/kg ip) (RSE group), activity in closed quadrants using an elevated zero maze in 60 to 120-day-old males only during 10 min [n beam breaks]	Melloni Cook, Lu Lu, Rob Williams	2009		16.9	Chr1: 169.153242	-0.576522	24	0.00259671	0.0105	Dicer	1460571_at	Striatum
10914	Central nervous system, behavior: Novel open field behavior, locomotion from 20-25 min [cm]	Yang RJ, Mozhui K, Karlsson RM, Cameron HA, Williams RW, Holmes A.	2008	18185497	9.1	Chr4: 104.961979	-0.673529	16	0.00321531	0.01	Dicer	1460571_at	Striatum
11681	Central nervous system, behavior: Acoustic startle response, maximum response at 80 db for females (65 dB background noise, Hamilton-Kinder SM100 startle chamber, 10 msec interval, 120 dB startle stimulus, prepulse PPI control data by M Cook, UMemphis) [f	Philip VM, Ansah TA, Blaha CD, Cook MN, Hamre KM, Lariviere WR, Matthews DB, Mittleman G, Goldowitz D, Chesler EJ	2010	19958391	8.6	Chr9: 37.454775	0.574111	23	0.00346525	0.008	Dicer	1460571_at	Striatum
11398	Fear conditioning response, activity during second tone-shock pairing for males [units]	Philip VM, Ansah TA, Blaha CD, Cook MN, Hamre KM, Lariviere WR, Matthews DB, Mittleman G, Goldowitz D, Chesler EJ	2010	19958391	9.9	Chr2: 5.767412	-0.548462	25	0.0038508	0.007	Dicer	1460571_at	Striatum
13399	Central nervous system, morphology: Sept Corr Resid [mm3]	Talishinsky A., Rosen GD	2011		24.4	Chr1: 173.149434	-0.729032	30	1.47156e-06	0	Drosha	1438505_s_at	Striatum
10072	Central nervous system, pharmacology, metabolism: Ethanol response (4 g/kg ip), hypothermia after injection [degrees C]	Crabbe JC, Belknap JK, Mitchell SR, Crawshaw LI	1994	8169823	11	ChrX: 127.009266	0.735338	20	0.000105856	0.007	Drosha	1438505_s_at	Striatum
13384	Central nervous system, morphology: Sept Raw [mm3]	Talishinksy A, Rosen GD	2011		19.8	Chr14: 13.073983	-0.626474	30	0.000132244	0.0005	Drosha	1438505_s_at	Striatum
13468	Central nervous system, behavior: Body weight in 8-week F1 hybrids between male BXD strains and C57BL/6J-R6/2 Huntington model female only [% wildtype]	Paylor R, and colleagues	2011		7.9	ChrX: 9.129478	-0.785714	15	0.000240279	0.013	Drosha	1438505_s_at	Striatum
10998	Central nervous system, morphology: Striatum volume, dorsal striatum, bilateral and adjusted for shrinkage, age, sex, plane of section, and BXD group/epoch (mm^3)	Rosen GD, Pung CJ, Owens CB, Caplow J, Kim H, Mozhui K, Lu L, Williams RW	2009	19191878	19.7	Chr6: 90.308023	-0.595565	31	0.000282031	0.001	Drosha	1438505_s_at	Striatum
10163	Central nervous system, pharmacology, protein expression: Aldehyde dehydrogenase (ALDH) activity in brain [nMol NADH/min/mg protein]	Gill K, Liu Y, Deitrich RA	1996	8651451	--	--	0.9	9	0.00031073	0.052	Drosha	1438505_s_at	Striatum
13428	Central nervous system, morphology: Str vol resid	Rosen GD	2011		24.4	Chr1: 173.149434	-0.572177	31	0.000574306	0.0005	Drosha	1438505_s_at	Striatum
10082	Central nervous system, behavior, pharmacology: Ethanol response (4 g/kg ip), hypothermia tolerance (positive scores) or sensitization (negative scores), day 3 minus day 1, in young adult females (50 to 123 days) [degrees C]	Crabbe JC, Phillips TJ, Gallaher EJ, Crawshaw LI, Mitchell SR	1996	8627539	10.9	Chr10: 33.372828	0.631423	23	0.000880132	0.0125	Drosha	1438505_s_at	Striatum
11498	Central nervous system, pharmacology, behavior: Cocaine response (3 x 3.2 mg/kg ip, Days 2, 3, and 4), conditioned place preference (CPP), change in time in cocaine-paired compartment relative to baseline (Day 5 minus Day 1) for males [sec]	Philip VM, Ansah TA, Blaha CD, Cook MN, Hamre KM, Lariviere WR, Matthews DB, Mittleman G, Goldowitz D, Chesler EJ	2010	19958391	10.5	Chr13: 20.587898	0.550769	26	0.00296885	0.002	Drosha	1438505_s_at	Striatum
13519	Central nervous system, behavior: Body weight in 8-week F1 hybrids between male BXD strains and C57BL/6J-R6/2 Huntington mode, CORRECTED female R6/2 cases [gm]	paylor r, and colleagues	2011		15.7	ChrX: 149.985631	-0.692857	15	0.00311285	0.008	Drosha	1438505_s_at	Striatum
11559	Central nervous system, behavior: Pain sensitivity, vocalization threshold to mild foot shock for females [mA]	Philip VM, Ansah TA, Blaha CD, Cook MN, Hamre KM, Lariviere WR, Matthews DB, Mittleman G, Goldowitz D, Chesler EJ	2010	19958391	7.5	Chr12: 100.818236	-0.529708	27	0.00386318	0.004	Drosha	1438505_s_at	Striatum
11942	Central nervous system, behavior: Acoustic startle response, prepulse inhibition (PPI) at 85 dB for males and females (65 dB background noise, Hamilton-Kinder SM100 startle chamber, 10 msec interval, 120 dB startle stimulus, data by M Cook, UMemphis) [% i	Philip VM, Ansah TA, Blaha CD, Cook MN, Hamre KM, Lariviere WR, Matthews DB, Mittleman G, Goldowitz D, Chesler EJ	2010	19958391	15.2	Chr19: 32.747207	-0.547692	25	0.00391444	0.0005	Drosha	1438505_s_at	Striatum
11941	Central nervous system, behavior: Acoustic startle response, prepulse inhibition (PPI) at 80 dB for males and females (65 dB background noise, Hamilton-Kinder SM100 startle chamber, 10 msec interval, 120 dB startle stimulus, data by M Cook, UMemphis) [% i	Philip VM, Ansah TA, Blaha CD, Cook MN, Hamre KM, Lariviere WR, Matthews DB, Mittleman G, Goldowitz D, Chesler EJ	2010	19958391	9.9	Chr19: 32.747207	-0.542308	25	0.00438503	0.0015	Drosha	1438505_s_at	Striatum
11032	Central nervous system, metabolism, nutrition: Zinc level in hippocampus of females [ug/g]	Jones LC, Beard JL, Jones BC	2008	18189309	9.3	Chr3: 55.832831	0.514641	28	0.00443953	0.0045	Drosha	1438505_s_at	Striatum
10694	Central nervous system, protein expression: Morphine UDP-glucouronytransferease activity (B3GAT genes) [units]	Wahlstrom A, Hammar L, Lundin LG, Rane A.	1986	3123981	9.9	Chr14: 118.861653	-0.714286	13	0.00461104	0.002	Drosha	1438505_s_at	Striatum
11684	Central nervous system, behavior: Acoustic startle response, prepulse inhibition (PPI) at 80 dB for females (65 dB background noise, Hamilton-Kinder SM100 startle chamber, 10 msec interval, 120 dB startle stimulus, data by M Cook, UMemphis) [% inhibition]	Philip VM, Ansah TA, Blaha CD, Cook MN, Hamre KM, Lariviere WR, Matthews DB, Mittleman G, Goldowitz D, Chesler EJ	2010	19958391	8.6	Chr8: 77.650954	-0.5583	23	0.00481648	0.001	Drosha	1438505_s_at	Striatum
10203	Cocaine response (variable mg/kg, i.v. via tail vein), dose required to induce clonic seizure to induce clonic seizure [mg/kg]	Hain HS, Crabbe JC, Bergeson SE, Belknap JK	2000	10734168	8.8	Chr7: 31.505577	-0.545217	24	0.00507121	0.005	Drosha	1438505_s_at	Striatum
11939	Central nervous system, behavior: Acoustic startle response, maximum response at 85 db for males and females (65 dB background noise, Hamilton-Kinder SM100 startle chamber, 10 msec interval, 120 dB startle stimulus, prepulse PPI control data by M Cook, UM	Philip VM, Ansah TA, Blaha CD, Cook MN, Hamre KM, Lariviere WR, Matthews DB, Mittleman G, Goldowitz D, Chesler EJ	2010	19958391	10.6	Chr9: 66.838170	0.518462	25	0.00707287	0.1565	Drosha	1438505_s_at	Striatum
11818	Central nervous system, pharmacology: Ethanol response (2 g/kg ip), motor coordination, time on dowel over a 5 min test period starting 30 min after injection for males and females [sec]	Philip VM, Ansah TA, Blaha CD, Cook MN, Hamre KM, Lariviere WR, Matthews DB, Mittleman G, Goldowitz D, Chesler EJ	2010	19958391	16.1	Chr6: 76.132092	-0.545172	22	0.00768956	0.0385	Drosha	1438505_s_at	Striatum
10805	Central nervous system, adult neurogenesis: Rostral migratory stream (RMS) BrdU-labeled cells in adults [number per mm]	Zhiyou Li, Williams RW, Lu L, Goldowitz D	2005		15.3	Chr14: 100.175287	1	7	0	0	Pasha	1455311_at	Striatum
13463	Central nervous system, behavior: Rearing behavior in open-field (OFA) in 8-week-old F1 hybrids between male BXD strains and C57BL/6J-R6/2 Huntington model, male wildtype cases only [n vertical beam breaks]	paylor R, and colleagues	2011		11	Chr4: 103.313311	-0.803571	15	0.000122861	0.0005	Pasha	1455311_at	Striatum
11353	Central nervous system, behavior: Novel open field behavior, locomotion in the center from 0-60 min for males [n beam breaks]	Philip VM, Ansah TA, Blaha CD, Cook MN, Hamre KM, Lariviere WR, Matthews DB, Mittleman G, Goldowitz D, Chesler EJ	2010	19958391	12.8	Chr6: 112.093705	-0.620879	27	0.000372571	0.0105	Pasha	1455311_at	Striatum
11342	Novel open field behavior, locomotion in the periphery from 15-30 min for males in the morphine test battery [n beam breaks]	Philip VM, Ansah TA, Blaha CD, Cook MN, Hamre KM, Lariviere WR, Matthews DB, Mittleman G, Goldowitz D, Chesler EJ	2010	19958391	11.1	Chr6: 112.093705	-0.612332	27	0.000480806	0.0085	Pasha	1455311_at	Striatum
11891	Saline control response, locomotor activity after second injection for males and females (control for MDMA response experiment) [cm/test period]	Philip VM, Ansah TA, Blaha CD, Cook MN, Hamre KM, Lariviere WR, Matthews DB, Mittleman G, Goldowitz D, Chesler EJ	2010	19958391	6.3	Chr4: 88.238303	0.904762	8	0.000810071	0.009	Pasha	1455311_at	Striatum
11354	Central nervous system, behavior: Novel open field behavior, locomotion in the center from 0-60 min for males [cm]	Philip VM, Ansah TA, Blaha CD, Cook MN, Hamre KM, Lariviere WR, Matthews DB, Mittleman G, Goldowitz D, Chesler EJ	2010	19958391	12.1	Chr13: 75.901603	-0.580586	27	0.00115519	0.009	Pasha	1455311_at	Striatum
11343	Novel open field behavior, locomotion in the periphery from 30-45 min for males in the morphine test battery [n beam breaks]	Philip VM, Ansah TA, Blaha CD, Cook MN, Hamre KM, Lariviere WR, Matthews DB, Mittleman G, Goldowitz D, Chesler EJ	2010	19958391	12.1	Chr4: 108.948035	-0.570818	27	0.00148222	0.008	Pasha	1455311_at	Striatum
10013	Central nervous system, pharmacology, behavior: Saline control response (dose 0.9%, ip), locomotor activity from 0-60 min after injection (just prior to injection of 5 mg/kg amphetamine) [cm]	Alexander RC, Wright R, Freed W	1996	8914121	16.2	Chr9: 83.765926	-0.586154	25	0.00162736	0.0035	Pasha	1455311_at	Striatum
11346	Novel open field behavior, locomotion locomotion in the periphery from 15-30 min for males in the morphine test battery [cm]	Philip VM, Ansah TA, Blaha CD, Cook MN, Hamre KM, Lariviere WR, Matthews DB, Mittleman G, Goldowitz D, Chesler EJ	2010	19958391	11.5	Chr5: 59.037549	-0.553114	27	0.00227807	0.019	Pasha	1455311_at	Striatum
11856	Novel open field behavior, locomotion in the periphery from 15-30 min for males and females in the morphine test battery [n beam breaks]	Philip VM, Ansah TA, Blaha CD, Cook MN, Hamre KM, Lariviere WR, Matthews DB, Mittleman G, Goldowitz D, Chesler EJ	2010	19958391	13.3	Chr4: 104.961979	-0.545788	27	0.00270025	0.0125	Pasha	1455311_at	Striatum
12756	Central nervous system, behavior: Rearing behavior in open-field (OFA) in 8-week-old F1 hybrids between male BXD strains and C57BL/6J-R6/2 Huntington model, wildtype cases only [n vertical beam breaks]	Paylor R, and colleagues	2011		11.1	Chr18: 75.843607	-0.685714	15	0.00362325	0.006	Pasha	1455311_at	Striatum
10095	Saline control response (vehicle, ip), locomotion of control group from 1-5 min after injection on trial 1 [activity/min]	Cunningham CL	1995	7480533	8.7	Chr18: 11.084827	-0.58474	21	0.00449689	0.06	Pasha	1455311_at	Striatum
12733	Ethanol response (10% v/v ethanol), average daily consumption at 2 hr, males and females combined [g/kg]	Melloni N Cook and colleagues	2010		10.1	Chr11: 75.282893	0.612487	18	0.00576214	0.149	Pasha	1455311_at	Striatum
10513	Central nervous system, pharmacology, metabolism: Ethanol response (4 g/kg ip), blood glucose levels 120 min after injection in females [mg/dl]	Risinger FO	2003	12766619	14.9	Chr4: 3.630815	-0.601716	17	0.00922595	0.0035	Pasha	1455311_at	Striatum
10338	Central nervous system, adult neurogenesis: Proliferation of BrdU-labeled cells in subgranular zone, day 1 after last BrdU injection [n cells]	Kempermann G, Gage FH	2002	12153537	14.4	Chr3: 27.500204	-0.783333	9	0.00983393	0.0155	Pasha	1455311_at	Striatum
12967	Central nervous system, pharmacology, behavior: Ethanol response (ethanol vapor inhalation chronic intermittent ethanol (CIE) inhalation chamber), two-bottle choice consumption, 2 hr access after third cycle of exposure, intake over 5 days [g/kg/2h]	Lopez, Williams, Miles and Becker	2010		14.3	Chr8: 18.512781	-0.783333	9	0.00983393	0.0175	Pasha	1455311_at	Striatum
10279	Central nervous system, pharmacology, protein expression: Dopamine transporter (SLC6A3) binding maximum (Bmax) in membrane fragments in prefrontal cortex of males (3H GBR-12935 ligand) [fmol/mg wet weight]	Jones BC, Tarantino LM, Rodriguez LA, Reed CL, McClearn GE, Plomin R, Erwin VG	1999	10591541	9.6	Chr4: 66.843058	-0.758242	14	0.00100077	0	Pasha	1455311_at	Prefrontal Cortex
13444	Central nervous system, behavior: OFA, boli produced in 8-week-old F1 hybrids between male BXD strains and C57BL/6J-R6/2 Huntington model, [% WT only]	Paylor R, and colleagues	2011		9.2	Chr3: 27.500204	0.735714	15	0.00111425	0.0005	Pasha	1455311_at	Prefrontal Cortex
10747	Polydipsia, drinking slope (contact G Mittleman, g.mittleman@mail.psyc.memphis.edu)	G Mittleman	2005		16	Chr8: 126.224092	-0.685243	18	0.00115744	0.0045	Pasha	1455311_at	Prefrontal Cortex
10267	Central nervous system, pharmacology, protein expression: Dopamine receptor 2 (DRD2) binding maximum (Bmax) in membrane fragments in the prefrontal cortex of males (125I-epidepride ligand) [fmol/mg wet weight]	Jones BC, Tarantino LM, Rodriguez LA, Reed CL, McClearn GE, Plomin R, Erwin VG	1999	10591541	13.8	Chr16: 76.657842	-0.727473	14	0.00219596	0.002	Pasha	1455311_at	Prefrontal Cortex
13460	Central nervous system, behavior: Rearing behavior in open-field (OFA) in 8-week-old F1 hybrids between male BXD strains and C57BL/6J-R6/2 Huntington model, female R6/2 cases only [n vertical beam breaks]	paylor R, and colleagues	2011		9.3	Chr4: 78.698063	-0.70625	15	0.00230954	0.0105	Pasha	1455311_at	Prefrontal Cortex
13464	Central nervous system, behavior: Rearing behavior in open-field (OFA) in 8-week-old F1 hybrids between male BXD strains and C57BL/6J-R6/2 Huntington model female only [% WT]	paylor R, and colleagues	2011		12	Chr3: 54.081736	-0.703571	15	0.00245531	0.0285	Pasha	1455311_at	Prefrontal Cortex
13517	Central nervous system, behavior: Body weight in 8-week F1 hybrids between male BXD strains and C57BL/6J-R6/2 Huntington mode, CORRECTED male R6/2 cases only [gm]	Paylor R, and colleagues	2011		9.2	Chr11: 73.923768	-0.718681	14	0.0026887	0.1155	Pasha	1455311_at	Prefrontal Cortex
13518	Central nervous system, behavior: Body weight in 8-week F1 hybrids between male BXD strains and C57BL/6J-R6/2 Huntington mode, corrected female R6/2 cases only [gm]	Paylor R, and colleagues	2011		9.2	Chr11: 73.923768	-0.718681	14	0.0026887	0.1125	Pasha	1455311_at	Prefrontal Cortex
12731	Central nervous system, behavior, learning and memory: Reversal learning, impulsivity, trials to criterion after acquisition in 4-month adult males (Med Associates nose poke chamber, low values = faster learning) [n]	Laughlin RE, Grant TL, Williams RW, Jentsch JD	2010		19.3	Chr10: 85.914424	0.676471	16	0.0030185	0.0035	Pasha	1455311_at	Prefrontal Cortex
10281	Central nervous system, pharmacology, protein expression: Dopamine transporter (SLC6A3) binding maximum (Bmax) in membrane fragments in prefrontal cortex of males and females (3H GBR-12935 ligand) [fmol/mg wet weight]	Jones BC, Tarantino LM, Rodriguez LA, Reed CL, McClearn GE, Plomin R, Erwin VG	1999	10591541	12.1	Chr7: 96.762672	-0.696703	14	0.00430141	0	Pasha	1455311_at	Prefrontal Cortex
13473	Central nervous system, behavior: Rotarod, average time walking for day 1 in 8-week-old F1 hybrids between male BXD strains and C57BL/6J-R6/2 Huntington model, male R6/2 cases only [sec]	Paylor R, and colleagues	2011		20.1	Chr6: 65.057794	0.679121	14	0.00606138	0.0055	Pasha	1455311_at	Prefrontal Cortex
11755	Cocaine response (3 x 3.2 mg/kg ip, Days 2, 3, and 4), conditioned place preference (CPP), change in time in cocaine-paired compartment relative to baseline (Day 5 minus Day 1) for females [sec]	Philip VM, Ansah TA, Blaha CD, Cook MN, Hamre KM, Lariviere WR, Matthews DB, Mittleman G, Goldowitz D, Chesler EJ	2010	19958391	9.2	Chr13: 57.879229	-0.555054	22	0.006388	0.022	Pasha	1455311_at	Prefrontal Cortex
10317	Cocaine open field activity-total distance 45 mg/kg cocaine (difference from saline)-females	Jones BC, Tarantino LM, Rodriguez LA, Reed CL, McClearn GE, Plomin R, Erwin VG	1999	10591541	10	Chr5: 119.758226	-0.615196	17	0.00728207	0.0435	Pasha	1455311_at	Prefrontal Cortex
13535	Central nervous system, behavior: Rearing behavior in open-field (OFA) in 8-week-old F1 hybrids between male BXD strains and C57BL/6J-R6/2 Huntington model, CORRECTED R6/2 cases only [n vertical beam breaks]	Paylor R and colleagues	2011		8.6	Chr8: 39.283240	-0.635714	15	0.00928547	0.0085	Pasha	1455311_at	Prefrontal Cortex
10276	Central nervous system, pharmacology, protein expression: Dopamine transporter (SLC6A3) binding maximum (Bmax) in membrane fragments in dorsal striatum (caudate putamen) of males (3H GBR-12935 ligand) [fmol/mg wet weight]	Jones BC, Tarantino LM, Rodriguez LA, Reed CL, McClearn GE, Plomin R, Erwin VG	1999	10591541	15.1	Chr11: 79.065731	-0.652747	14	0.0096759	0.0125	Pasha	1455311_at	Prefrontal Cortex
10320	Central nervous system, pharmacology, behavior: Cocaine response (45 mg/kg ip), exploratory activity (nose pokes in holeboard) difference relative to saline control, adult females [n difference]	Jones BC, Tarantino LM, Rodriguez LA, Reed CL, McClearn GE, Plomin R, Erwin VG	1999	10591541	13.8	Chr7: 96.762672	0.759804	17	0.000194728	0.004	Dicer	1460571_at	Prefrontal Cortex
11771	Novel open field behavior, vertical activity (rears) from 0-15 min in the center for females [n beam breaks]	Philip VM, Ansah TA, Blaha CD, Cook MN, Hamre KM, Lariviere WR, Matthews DB, Mittleman G, Goldowitz D, Chesler EJ	2010	19958391	16.9	Chr15: 31.661106	-0.649783	24	0.000383566	0.0005	Dicer	1460571_at	Prefrontal Cortex
10731	Central nervous system, metabolism, nutrition: Copper level in nucleus accumbens of females [ug/g]	Jones LC, McCarthy KA, Beard JL, Keen CL, Jones BC	2006	16910173	10.8	Chr12: 31.568400	0.818182	12	0.000552588	0.244	Dicer	1460571_at	Prefrontal Cortex
11767	Novel open field behavior, locomotion in the center from 0-15 min for females [cm]	Philip VM, Ansah TA, Blaha CD, Cook MN, Hamre KM, Lariviere WR, Matthews DB, Mittleman G, Goldowitz D, Chesler EJ	2010	19958391	15.6	Chr1: 62.750755	-0.622826	24	0.000827321	0.0035	Dicer	1460571_at	Prefrontal Cortex
11514	Novel open field behavior, vertical activity (rears) from 0-15 min in the center for males [n beam breaks]	Philip VM, Ansah TA, Blaha CD, Cook MN, Hamre KM, Lariviere WR, Matthews DB, Mittleman G, Goldowitz D, Chesler EJ	2010	19958391	14.7	Chr16: 60.576913	-0.621087	24	0.00086693	0.001	Dicer	1460571_at	Prefrontal Cortex
10262	Central nervous system, pharmacology, protein expression: Dopamine receptor 2 (DRD2) binding maximum (Bmax) in membrane fragments in the nucleus accumbens of females (125I-epidepride ligand) [fmol/mg wet weight]	Jones BC, Tarantino LM, Rodriguez LA, Reed CL, McClearn GE, Plomin R, Erwin VG	1999	10591541	7.9	Chr16: 69.802968	-0.78022	13	0.000941235	0.032	Dicer	1460571_at	Prefrontal Cortex
10280	Central nervous system, pharmacology, protein expression: Dopamine transporter (SLC6A3) binding maximum (Bmax) in membrane fragments in prefrontal cortex of females (3H GBR-12935 ligand) [fmol/mg wet weight]	Jones BC, Tarantino LM, Rodriguez LA, Reed CL, McClearn GE, Plomin R, Erwin VG	1999	10591541	9.6	Chr7: 81.491656	-0.774725	13	0.00110007	0.0055	Dicer	1460571_at	Prefrontal Cortex
12028	Novel open field behavior, vertical activity (rears) from 0-15 min in the center for males and females [n beam breaks]	Philip VM, Ansah TA, Blaha CD, Cook MN, Hamre KM, Lariviere WR, Matthews DB, Mittleman G, Goldowitz D, Chesler EJ	2010	19958391	13.4	Chr1: 57.882214	-0.601087	24	0.0014516	0	Dicer	1460571_at	Prefrontal Cortex
11763	Novel open field behavior, locomotion in the center from 0-15 min for females [n beam breaks]	Philip VM, Ansah TA, Blaha CD, Cook MN, Hamre KM, Lariviere WR, Matthews DB, Mittleman G, Goldowitz D, Chesler EJ	2010	19958391	17.5	Chr6: 92.514677	-0.595	24	0.00168508	0.0075	Dicer	1460571_at	Prefrontal Cortex
10486	Saline response (baseline), locomotor activity on day 2, 1 to 5 min after injection [cm]	Phillips TJ, Huson M, Gwiazdon C, Burkhart-Kasch S, Shen EH	1995	7625557	11.7	Chr9: 54.760049	-0.650877	19	0.0018882	0.005	Dicer	1460571_at	Prefrontal Cortex
13488	Central nervous system, electrophysiology: Hippocampus network activity in vitro, carbachol (25 uM) induced oscillations, normalized local field potential peak frequency, both sexes at 2 weeks-of-age [Hz]	Rick Jansen, Jaap Timmerman, Maarten Loos, Sabine Spijker, Arjen van Ooyen, Arjen B. Brussaard, Huibert D. Mansvelder, The Neuro-Bsik Mouse Phenomics consortium, August B. Smit, Mathisca de Gunst, Klaus Linkenkaer-Hansen	2011		12.6	Chr17: 72.598863	0.676471	16	0.0030185	0.002	Dicer	1460571_at	Prefrontal Cortex
12024	Novel open field behavior, locomotion in the center from 0-15 min for males and females [cm]	Philip VM, Ansah TA, Blaha CD, Cook MN, Hamre KM, Lariviere WR, Matthews DB, Mittleman G, Goldowitz D, Chesler EJ	2010	19958391	14.2	Chr1: 5.579193	-0.56413	24	0.00341506	0.0035	Dicer	1460571_at	Prefrontal Cortex
10263	Central nervous system, pharmacology, protein expression: Dopamine receptor 2 (DRD2) binding maximum (Bmax) in membrane fragments in the nucleus accumbens of males and females (125I-epidepride ligand) [fmol/mg wet weight]	Jones BC, Tarantino LM, Rodriguez LA, Reed CL, McClearn GE, Plomin R, Erwin VG	1999	10591541	16.4	Chr15: 79.503134	-0.705495	14	0.00358531	0.028	Dicer	1460571_at	Prefrontal Cortex
11024	Central nervous system, morphology, eye, visual system: Photoreceptor number (rods and cones), unilateral per retina [n x10^6]	Guo E, Lu L, Zhao HT, Williams RW	2008		11.8	Chr1: 163.955812	0.596992	20	0.00453122	0.047	Dicer	1460571_at	Prefrontal Cortex
10726	Central nervous system, metabolism, nutrition: Zinc level in dorsal striatum (caudate putamen) of males [ug/g]	Jones LC, McCarthy KA, Beard JL, Keen CL, Jones BC	2006	16910173	6.8	Chr13: 54.980446	0.734266	12	0.00489652	0.0195	Dicer	1460571_at	Prefrontal Cortex
10268	Central nervous system, pharmacology, protein expression: Dopamine receptor 2 (DRD2) binding maximum (Bmax) in membrane fragments in prefrontal cortex of females (125I-epidepride ligand) [fmol/mg wet weight]	Jones BC, Tarantino LM, Rodriguez LA, Reed CL, McClearn GE, Plomin R, Erwin VG	1999	10591541	6.8	Chr2: 156.689629	-0.708791	13	0.00514477	0.1945	Dicer	1460571_at	Prefrontal Cortex
12020	Novel open field behavior, locomotion in the center from 0-15 min for males and females [n beam breaks]	Philip VM, Ansah TA, Blaha CD, Cook MN, Hamre KM, Lariviere WR, Matthews DB, Mittleman G, Goldowitz D, Chesler EJ	2010	19958391	15	Chr6: 92.514677	-0.542826	24	0.00532132	0.0075	Dicer	1460571_at	Prefrontal Cortex
10281	Central nervous system, pharmacology, protein expression: Dopamine transporter (SLC6A3) binding maximum (Bmax) in membrane fragments in prefrontal cortex of males and females (3H GBR-12935 ligand) [fmol/mg wet weight]	Jones BC, Tarantino LM, Rodriguez LA, Reed CL, McClearn GE, Plomin R, Erwin VG	1999	10591541	12.1	Chr7: 96.762672	-0.683516	14	0.00557727	0.0105	Dicer	1460571_at	Prefrontal Cortex
10321	Central nervous system, pharmacology, behavior: Cocaine response (45 mg/kg ip), exploratory activity (nose pokes in holeboard) difference relative to saline control, adult males and females [n difference]	Jones BC, Tarantino LM, Rodriguez LA, Reed CL, McClearn GE, Plomin R, Erwin VG	1999	10591541	8.9	Chr13: 30.769380	0.614035	18	0.00559483	0.0215	Dicer	1460571_at	Prefrontal Cortex
10087	Central nervous system, behavior, pharmacology: Ethanol response (2 g/kg ip), hypothermia in young adult females (50 to 123 days) relative to baseline rectal body temperature (positive scores = hypothermia) [degrees C]	Crabbe JC, Phillips TJ, Gallaher EJ, Crawshaw LI, Mitchell SR	1996	8627539	12.1	Chr3: 36.502922	-0.583459	20	0.00590594	0.016	Dicer	1460571_at	Prefrontal Cortex
11891	Saline control response, locomotor activity after second injection for males and females (control for MDMA response experiment) [cm/test period]	Philip VM, Ansah TA, Blaha CD, Cook MN, Hamre KM, Lariviere WR, Matthews DB, Mittleman G, Goldowitz D, Chesler EJ	2010	19958391	6.3	Chr4: 88.238303	0.839286	8	0.00642601	0.016	Dicer	1460571_at	Prefrontal Cortex
10330	Cocaine open field behavior-center time (difference from saline) 45 mg/kg cocaine-females	Jones BC, Tarantino LM, Rodriguez LA, Reed CL, McClearn GE, Plomin R, Erwin VG	1999	10591541	12.5	Chr7: 118.818342	0.603715	18	0.0067872	0.0015	Dicer	1460571_at	Prefrontal Cortex
10133	Saline-induced locomotor response distance traveled, 15-20 min time interval [cm]	Demarest K, McCaughran J, Mahjubi E, Cipp L, Hitzemann R	1999	9880575	10.9	Chr3: 23.338083	-0.549407	22	0.00710764	0.0175	Dicer	1460571_at	Prefrontal Cortex
10094	Locomotion from 1-5 min after a single saline i.p. injection for the control group of males [activity/min]	Cunningham CL	1995	7480533	10.9	Chr11: 47.930883	-0.599587	18	0.00731724	0.0335	Dicer	1460571_at	Prefrontal Cortex
12959	Central nervous system, metabolism, behavior: Water intake of 13-week old males [ml/mouse/unit time]	Andreux P, Williams EG, Koutnikova H, Houtkooper RH, Champy MF, Henry H, Schoonjans K, Williams RW, Auwerx J	2012		10.9	Chr17: 12.508087	-0.833333	8	0.00734182	0.003	Dicer	1460571_at	Prefrontal Cortex
12771	Central nervous system, behavior: Prepulse inhibition (PPI), average inhibition for 4, 8, and 12 dB above background in 8 week old F1 hybrids between male BXD strains and C57BL/6J-R6/2 Huntington model, wildtype cases only [%]	Paylor R, and colleagues	2011		14.2	Chr4: 16.419441	0.646429	15	0.00771313	0.0095	Dicer	1460571_at	Prefrontal Cortex
10734	Central nervous system, metabolism, nutrition: Copper level in dorsal striatum (caudate putamen) of males [ug/g]	Jones LC, McCarthy KA, Beard JL, Keen CL, Jones BC	2006	16910173	17	Chr16: 61.491008	0.706294	12	0.00830902	0.0075	Dicer	1460571_at	Prefrontal Cortex
11011	Central nervous system, behavior, learning and memory: Fear conditioning, freezing response to context after 48 hours (%)	Brigman JL, Mathur P, Lu L, Williams RW, Holmes A	2009	18830130	14	Chr4: 69.760185	1	6	0	0	Drosha	1438505_s_at	Prefrontal Cortex
10693	Morphine metabolism, morphine UDP-glucuronyltransferase activity [units]	Wahlstrom A, Hammar L, Lundin LG, Rane A.	1986	3123981	10.1	Chr10: 87.106143	-0.884503	10	0.000221019	0.0145	Drosha	1438505_s_at	Prefrontal Cortex
10728	Central nervous system, metabolism, nutrition: Copper level in ventral midbrain of males [ug/g]	Jones LC, McCarthy KA, Beard JL, Keen CL, Jones BC	2006	16910173	14.7	Chr17: 89.889851	0.825175	12	0.000434048	0	Drosha	1438505_s_at	Prefrontal Cortex
11284	Central nervous system, visual system: Ocular dominance index shift after monocular deprivation of the contralateral eye from P28 to P35	Heimel JA, Hermans JM, Sommeijer JP; Neuro-Bsik Mouse Phenomics consortium, Levelt CN	2008	18700840	8.3	Chr8: 113.843238	-0.769231	13	0.00127926	0	Drosha	1438505_s_at	Prefrontal Cortex
10734	Central nervous system, metabolism, nutrition: Copper level in dorsal striatum (caudate putamen) of males [ug/g]	Jones LC, McCarthy KA, Beard JL, Keen CL, Jones BC	2006	16910173	17	Chr16: 61.491008	0.769231	12	0.00224818	0.01	Drosha	1438505_s_at	Prefrontal Cortex
11007	Central nervous system, behavior: Startle response to loud acoustic stimulus [amplitude]	Brigman JL, Mathur P, Lu L, Williams RW, Holmes A	2009	18830130	12.5	Chr10: 125.024085	0.942857	6	0.00225874	0.078	Drosha	1438505_s_at	Prefrontal Cortex
10320	Central nervous system, pharmacology, behavior: Cocaine response (45 mg/kg ip), exploratory activity (nose pokes in holeboard) difference relative to saline control, adult females [n difference]	Jones BC, Tarantino LM, Rodriguez LA, Reed CL, McClearn GE, Plomin R, Erwin VG	1999	10591541	13.8	Chr7: 96.762672	0.627451	17	0.00580934	0.008	Drosha	1438505_s_at	Prefrontal Cortex
10093	Floor preference baseline, time on grid textured floor for experimental group of males [sec/min]	Cunningham CL	1995	7480533	6.5	Chr15: 97.406701	-0.599587	18	0.00731724	0.0105	Drosha	1438505_s_at	Prefrontal Cortex
10819	Central nervous system, behavior: Open field behavior, locomotion from 0-45 min [n beam breaks]	Kempermann G, Gage FH	2002	12153537	6.5	Chr6: 92.570486	0.833333	8	0.00734182	0.065	Drosha	1438505_s_at	Prefrontal Cortex
12578	Central nervous system, pharmacology, behavior: Ethanol response, consumption of 15% ethanol (v/v) using two-bottle choice system (ethanol vs water), 2-hour access, 2nd week average, young adult male or female [log g/kg/2h]	Lopez, Miles, Mozhui, Williams, Becker, and colleagues	2010		13	Chr2: 42.741653	0.643822	36	1.11939e-05	0	Dicer	1460571_at	Hippocampus
13512	Central nervous system, behavior: Left hemisphere brain weight in 8-week-old F1 hybrids between male BXD strains and C57BL/6J-R6/2 Huntington model, R6/2 cases only [mg]	Paylor R, and colleagues	2011		9.6	Chr10: 85.914424	-0.849451	14	3.18761e-05	0.0005	Dicer	1460571_at	Hippocampus
11483	Central nervous system, behavior, pharmacology: Cocaine response (2 x 10 mg/kg ip), locomotion from 30-45 min after second injection in an activity chamber for males [n beam breaks]	Philip VM, Ansah TA, Blaha CD, Cook MN, Hamre KM, Lariviere WR, Matthews DB, Mittleman G, Goldowitz D, Chesler EJ	2010	19958391	8.6	Chr10: 84.376303	-0.715415	23	5.89877e-05	0	Dicer	1460571_at	Hippocampus
10282	Central nervous system, pharmacology, protein expression: Dopamine transporter (SLC6A3) binding maximum (Bmax) in membrane fragments in the ventral midbrain (including the ventral tegmental area and substantia nigra) of males (3H GBR-12935 ligand) [fmol/m	Jones BC, Tarantino LM, Rodriguez LA, Reed CL, McClearn GE, Plomin R, Erwin VG	1999	10591541	8.7	Chr10: 118.914358	0.703431	17	0.00107382	0.006	Dicer	1460571_at	Hippocampus
12736	Central nervous system, pharmacology, endocrinology: 3alpha,5alpha-tetrahydroprogesterone (THP) level in the olfactory bulb and tubercle 1 hrs after saline injection, morning sample collection (control for ethanol experiments) [pg/g]	Morrow AL, Porcu P	2011		11.5	Chr1: 32.555264	-0.842424	10	0.0011425	0.0355	Dicer	1460571_at	Hippocampus
12576	Central nervous system, pharmacology, behavior: Ethanol response, consumption of 15% ethanol (v/v) using two-bottle choice system (ethanol vs water), 2-hour access, 4th week average, young adult male or female [log g/kg/2h]	Lopez, Williams and Becker	2010		8.6	Chr7: 112.061871	0.491699	36	0.00198619	0.012	Dicer	1460571_at	Hippocampus
13493	Central nervous system, behavior: Prepulse inhibition, average inhibition for 4, 8, and 12 dB above background in 8-week-old F1 hybrids between male BXD strains and C57BL/6J-R6/2 Huntington model, male wildtype cases only [%]	paylor R, and colleagues	2011		11.9	Chr2: 24.827272	0.692308	14	0.00469856	0.0155	Dicer	1460571_at	Hippocampus
12775	Central nervous system, behavior: Passive avoidance, latency to enter dark on day 1 in 8-week F1 hybrids between male BXD strains and C57BL/6J-R6/2 Huntington model, R6/2 cases only [sec]	Paylor R, and colleagues	2011		6.9	Chr10: 105.018386	0.673626	14	0.00671106	0.0015	Dicer	1460571_at	Hippocampus
10351	Central nervous system, pharmacology, behavior: Ethanol response (1.75 g/kg ip then 2 g/kg ip), duration of ataxia following the second ethanol injection using a dowel test (Regain Test 2 corresponds to BEC2) [min]	Kirstein SL, Davidson KL, Ehringer MA, Sikela JM, Erwin VG, Tabakoff B	2002	12183685	9	Chr7: 25.722934	0.490232	27	0.00859783	0.0595	Dicer	1460571_at	Hippocampus
12771	Central nervous system, behavior: Prepulse inhibition (PPI), average inhibition for 4, 8, and 12 dB above background in 8 week old F1 hybrids between male BXD strains and C57BL/6J-R6/2 Huntington model, wildtype cases only [%]	Paylor R, and colleagues	2011		14.2	Chr4: 16.419441	0.657143	14	0.00898218	0.0205	Dicer	1460571_at	Hippocampus
13515	Central nervous system, behavior: Brain:body weight ratio in 8-week-old F1 hybrids between male BXD strains and C57BL/6J-R6/2 Huntington model, R6/2 cases only [ratio, left hemisphere:brain weight]	Paylor R, and colleagues	2011		11.7	Chr14: 59.434130	-0.652747	14	0.0096759	0.0115	Dicer	1460571_at	Hippocampus
10329	Cocaine open field behavior-center time (difference from saline) 45 mg/kg cocaine-males	Jones BC, Tarantino LM, Rodriguez LA, Reed CL, McClearn GE, Plomin R, Erwin VG	1999	10591541	11.1	Chr9: 40.929719	-0.691228	19	0.000670871	0.0185	Pasha	1455311_at	Hippocampus
10417	Cocaine response (dose), locomotion after injection, distance in 30 min [cm]	Miner LL, Marley RJ	1995	8748389	17	Chr5: 42.448018	0.748252	12	0.00365015	0.018	Pasha	1455311_at	Hippocampus
13022	Endocrinology, blood chemistry: Ethanol response (CIE), 3a,5a-androsterone in blood plasma 3 days after cycle 5 of chronic intermittent ethanol vapor [pg/g]	Morrow, Lopez, Becker, Miles and Williams	2011		12.7	Chr4: 81.604580	-0.632611	18	0.00387324	0.077	Pasha	1455311_at	Hippocampus
10048	Central nervous system, pharmacology, behavior: Quinpirole dopaminergic D2 and D3 receptor response (1 mg/kg ip), hypothermia tolerance, day 3 compared to day 1 [degrees C]	Buck K, Lischka T, Dorow J, Crabbe J	2000	11054779	17.3	Chr19: 48.744592	-0.578769	22	0.00398267	0.0045	Pasha	1455311_at	Hippocampus
10127	Ethanol induced locomotor response distance traveled, 10-15 min time interval [cm]	Demarest K, McCaughran J, Mahjubi E, Cipp L, Hitzemann R	1999	9880575	13.2	Chr15: 93.284538	-0.562253	23	0.00444362	0.016	Pasha	1455311_at	Hippocampus
10327	Central nervous system, pharmacology, behavior: Cocaine response (30 mg/kg), open field behavior, center time (difference from saline) in males [sec]	Jones BC, Tarantino LM, Rodriguez LA, Reed CL, McClearn GE, Plomin R, Erwin VG	1999	10591541	10	Chr16: 5.651737	-0.603509	19	0.00519654	0.017	Pasha	1455311_at	Hippocampus
10792	Ethanol response, locomotion during 10 to 15 min interval (updated data PMID 9880575) [cm]	Demarest K, Koyner J, McCaughran J Jr, Cipp L, Hitzemann R	2001	11529277	13.4	Chr2: 117.118531	-0.533478	24	0.00639891	0.028	Pasha	1455311_at	Hippocampus
12820	Central nervous system, behavior: Passive avoidance, latency to enter dark on day 3 in 8-week-old F1 hybrids between male BXD strains and C57BL/6J-R6/2 Huntington model [% WT]	Paylor et al, and colleagues	2011		10.2	Chr14: 65.324728	-0.67033	14	0.00712562	0.049	Pasha	1455311_at	Hippocampus
10942	Central nervous system, morphology: Pontine nuclei volume, bilateral, in situ postmortem from high field MRI [mm^3]	Badea A, Johnson GA, Williams RW	2009	19349225	11.8	ChrX: 149.985631	0.713287	12	0.00732865	0.003	Pasha	1455311_at	Hippocampus
10568	Central nervous system, pharmacology, behavior: Control response (10 mg/kg oil vehicle), locomotor activity 26-30 min after injection [activity counts/min]	Risinger FO, Quick E, Belknap JK	2000	11106859	12	Chr9: 56.697763	0.569925	20	0.00759991	0.0165	Pasha	1455311_at	Hippocampus
10282	Central nervous system, pharmacology, protein expression: Dopamine transporter (SLC6A3) binding maximum (Bmax) in membrane fragments in the ventral midbrain (including the ventral tegmental area and substantia nigra) of males (3H GBR-12935 ligand) [fmol/m	Jones BC, Tarantino LM, Rodriguez LA, Reed CL, McClearn GE, Plomin R, Erwin VG	1999	10591541	8.7	Chr10: 118.914358	-0.605392	17	0.00865969	0.0005	Pasha	1455311_at	Hippocampus
11983	Cocaine response (10 mg/kg ip), locomotion from 0-15 min after first injection in an activity chamber for males and females [n beam breaks]	Philip VM, Ansah TA, Blaha CD, Cook MN, Hamre KM, Lariviere WR, Matthews DB, Mittleman G, Goldowitz D, Chesler EJ	2010	19958391	13.4	Chr15: 41.700826	-0.484589	58	8.74883e-05	0.0015	Drosha	1438505_s_at	Hippocampus
10221	Central nervous system, pharmacology, protein expression: Dopamine receptor 2 and 3 (DRD2/3) receptor density in nucleus accumbens core (binding of 125I epidepride) [fmol/mg]	Hitzemann R, Hitzemann B, Rivera S, Gatley J, Thanos P, Shou S, Lu L, Williams RW	2003	12543998	11.1	Chr2: 5.767412	0.71203	20	0.00023796	0	Drosha	1438505_s_at	Hippocampus
10222	Central nervous system, neuropharmacology: Nucleus accumbens shell Drd2/Drd3 receptor density binding of (125I) epidepride [fmol/mg]	Hitzemann R, Hitzemann B, Rivera S, Gatley J, Thanos P, Shou S, Lu L, Williams RW	2003	12543998	10.6	Chr2: 5.767412	0.709398	20	0.000259239	0	Drosha	1438505_s_at	Hippocampus
10520	Central nervous system, pharmacology, metabolism: Body temperature baseline control before injection with ethanol (4 g/kg ip) in males [degrees C]	Risinger FO	2003	12766619	10.1	Chr1: 79.802768	-0.733255	17	0.000463193	0.008	Drosha	1438505_s_at	Hippocampus
10623	Protein kinase C (PKC) activity for cytosolic hippocampus [pmol/min/mg protein]	Wehner JM, Sleight S, Upchurch M	1990	2400904	11.5	Chr5: 84.265108	-0.866667	10	0.000480956	0.0055	Drosha	1438505_s_at	Hippocampus
10167	Central nervous system, behavior, pharmacology: Methamphetamine response (16 mg/kg i.p.), difference in locomotion relative saline in 10-14 week males [quadrant crossings/min]	Grisel JE, Belknap JK, O'Toole LA, Helms ML, Wenger CD, Crabbe JC	1997	8987796	14.2	Chr1: 13.373070	-0.630929	23	0.000891801	0.004	Drosha	1438505_s_at	Hippocampus
10624	Central nervous system, learning and memory: Protein kinase C (PKC) activity for neocortex (total sample) [pmol/min/mg protein]	Wehner JM, Sleight S, Upchurch M	1990	2400904	5.2	Chr11: 67.192418	-0.818182	10	0.00231882	0.032	Drosha	1438505_s_at	Hippocampus
12814	BrS_C_5HT [ng/mg] by Sara R. Jones and colleagues	Jones SR, Becker H, Lopez M, Miles M, Williams RW	2010		11.5	Chr7: 144.223448	0.655315	18	0.00237698	0.012	Drosha	1438505_s_at	Hippocampus
15184	Central nervous system, gene expression: Substance P (tachykinin 1, Tac1, substance P, D1 medium spiny neuron expression signature) mRNA expression in striatum (caudate-putamen), first principal component generated using ten Affymetrix exon-level Tac1 pro	Roy S, Rosen GD, Lu L, Williams RW	2012		14.5	Chr2: 125.304784	-0.514286	29	0.00374363	0.0275	Drosha	1438505_s_at	Hippocampus
10626	Protein kinase C (PKC) activity for cytosolic cortex [pmol/min/mg protein]	Wehner JM, Sleight S, Upchurch M	1990	2400904	9.6	Chr17: 82.021401	-0.793939	10	0.00420046	0.0395	Drosha	1438505_s_at	Hippocampus
10166	Central nervous system, behavior, pharmacology: Methamphetamine response (8 mg/kg i.p.), activity difference from saline in 10-14 week males [n quadrant crossings/min]	Grisel JE, Belknap JK, O'Toole LA, Helms ML, Wenger CD, Crabbe JC	1997	8987796	17.4	Chr9: 40.268401	-0.546443	23	0.00609288	0.0235	Drosha	1438505_s_at	Hippocampus
10519	Central nervous system, pharmacology, metabolism: Body temperature baseline control before injection with ethanol (4 g/kg ip) in females [degrees C]	Risinger FO	2003	12766619	11.6	Chr4: 3.630815	-0.639857	16	0.00628061	0.0165	Drosha	1438505_s_at	Hippocampus
12554	Central nervous system, behavior: Depression assay, duration of immobility during trial 1 of a tail suspension test (TST) using a 20% mobility threshold over a 5 min test for males [sec]	Lad HV, Liu L, PayÃ¡-Cano JL, Fernandes C, Schalkwyk LC	2007	17619104	15.2	Chr15: 3.229128	0.534348	24	0.00629165	0.0035	Drosha	1438505_s_at	Hippocampus
10159	Central nervous system, pharmacology, behavior: Ethanol response (10% in water po), voluntary consumption ratio using a two bottle choice test [gms ethanol/kg body weight]	Gill K, Liu Y, Deitrich RA	1996	8651451	--	--	0.8	9	0.00712298	0.0365	Drosha	1438505_s_at	Hippocampus
13475	Central nervous system, behavior: Rotarod, average time walking for day 1 in 8-week-old F1 hybrids between male BXD strains and C57BL/6J-R6/2 Huntington model , male wildtype cases only [sec]	Paylor R, and colleagues	2011		10.2	Chr1: 27.321155	0.665934	14	0.00770843	0.027	Drosha	1438505_s_at	Hippocampus
13445	Central nervous system, behavior: Rotarod, average time walking for day 1 in 8-week-old F1 hybrids between male BXD strains and C57BL/6J-R6/2 Huntington model , wildtype cases only [sec]	Paylor R, and colleagues	2011		12.6	Chr2: 139.549795	0.661538	14	0.00832682	0.07	Drosha	1438505_s_at	Hippocampus
13446	Central nervous system, behavior: Rotarod, average time walking for day 1 in 8-week-old F1 hybrids between male BXD strains and C57BL/6J-R6/2 Huntington model , wildtype cases only	Paylor R, and colleagues	2011		12.6	Chr2: 139.549795	0.661538	14	0.00832682	0.0715	Drosha	1438505_s_at	Hippocampus
12962	Air_T3_Etgkgave by Marcelo Lopez and colleagues	Lopez MF, Becker HC, Jones SR, Morrow AL, Miles MF, Mozhui K, Williams RW	2010		8.7	Chr10: 110.731306	0.507692	25	0.00866921	0.019	Drosha	1438505_s_at	Hippocampus
10522	Central nervous system, pharmacology, metabolism: Body temperature baseline control before saline injection in females [degrees C]	Risinger FO	2003	12766619	14	Chr12: 26.992469	-0.617259	16	0.00937589	0.051	Drosha	1438505_s_at	Hippocampus

## Sheet: ST3
Suplemental Table 3.Top Correlated Phenotypes.
Record	Phenotype	Pubmed Id	r	N	p-value	Adjusted P-value	Gene	Probe Set	Region
15574	Nic (24mg/kg/day) + Mec (2mg/kg), percent time in open arms of the EPM [%]		-0.797203	12	0.00106537	0	Dicer	10402444	AMY
10168	Central nervous system, behavior, pharmacology: Methamphetamine response (16 mg/kg i.p.), frequency of sterotyped chewing events 33 min after injection in 10-14 week males [n/min]	8987796	0.725	11	0.00940981	0.0455	Dicer	10402444	AMY
10144	Ethanol response (dose ip), ethanol-induced ataxia following first of five injections (initial sensitivity), onset threshold [mg/kg]	8627537	0.784091	11	0.00282149	0.0015	Drosha	10423185	AMY
10435	Audiogenic seizure severity, mean [ordinal scale]	2052619	-0.842424	10	0.0011425	0.004	Drosha	10423185	AMY
10122	Chlordiazepoxide locomotor response, 10-15 min after injection (10 mg/kg) [cm/5 min]	9880575	0.754545	11	0.00540999	0.0015	Pasha	10438313	AMY
10925	Central nervous system, morphology: Hypothalamus volume, bliateral, in situ postmortem from high field MRI [mm^3]	19349225	-0.888112	12	2.24768e-05	0	Dicer	1460571_at	STR
13440	Central nervous system, morphology: Str Vol Raw		-0.615423	31	0.000146336	0.0005	Dicer	1460571_at	STR
12477	Central nervous system, behavior: Anxiety assay, restraint stress [15 min] + saline treated [.018 ml/kg i.p.] (RSS group), time in open quadrants using an elevated zero maze in 60 to 120-day-old males and females during last 5 min [percentage of time]		-0.622332	28	0.000268425	0.0005	Dicer	1460571_at	STR
12478	Central nervous system, behavior: Anxiety assay, restraint stress [15 min] + saline treated [.018 ml/kg i.p.] (RSS group), time in open quadrants using an elevated zero maze in 60 to 120-day-old males and females during 10 min [percentage of time]		-0.596606	28	0.000583204	0.002	Dicer	1460571_at	STR
12451	Central nervous system, behavior: Anxiety assay, restraint stress (15 min) and ethanol (1.8 g/kg ip) (RSE group), activity in closed quadrants using an elevated zero maze in 60 to 120-day-old males and females during 10 min [n beam breaks]		-0.564103	27	0.00175035	0.006	Dicer	1460571_at	STR
12476	Central nervous system, behavior: Anxiety assay, restraint stress [15 min] + saline treated [.018 ml/kg i.p.] (RSS group), time in open quadrants using an elevated zero maze in 60 to 120-day-old males and females during first 5 min [percentage of time]		-0.545156	28	0.0022333	0.006	Dicer	1460571_at	STR
13399	Central nervous system, morphology: Sept Corr Resid [mm3]		-0.729032	30	1.47156e-06	0	Drosha	1438505_s_at	STR
13384	Central nervous system, morphology: Sept Raw [mm3]		-0.626474	30	0.000132244	0.0005	Drosha	1438505_s_at	STR
13428	Central nervous system, morphology: Str vol resid		-0.572177	31	0.000574306	0.0005	Drosha	1438505_s_at	STR
11942	Central nervous system, behavior: Acoustic startle response, prepulse inhibition (PPI) at 85 dB for males and females (65 dB background noise, Hamilton-Kinder SM100 startle chamber, 10 msec interval, 120 dB startle stimulus, data by M Cook, UMemphis) [% i	19958391	-0.547692	25	0.00391444	0.0005	Drosha	1438505_s_at	STR
10998	Central nervous system, morphology: Striatum volume, dorsal striatum, bilateral and adjusted for shrinkage, age, sex, plane of section, and BXD group/epoch (mm^3)	19191878	-0.595565	31	0.000282031	0.001	Drosha	1438505_s_at	STR
11684	Central nervous system, behavior: Acoustic startle response, prepulse inhibition (PPI) at 80 dB for females (65 dB background noise, Hamilton-Kinder SM100 startle chamber, 10 msec interval, 120 dB startle stimulus, data by M Cook, UMemphis) [% inhibition]	19958391	-0.5583	23	0.00481648	0.001	Drosha	1438505_s_at	STR
11941	Central nervous system, behavior: Acoustic startle response, prepulse inhibition (PPI) at 80 dB for males and females (65 dB background noise, Hamilton-Kinder SM100 startle chamber, 10 msec interval, 120 dB startle stimulus, data by M Cook, UMemphis) [% i	19958391	-0.542308	25	0.00438503	0.0015	Drosha	1438505_s_at	STR
11498	Central nervous system, pharmacology, behavior: Cocaine response (3 x 3.2 mg/kg ip, Days 2, 3, and 4), conditioned place preference (CPP), change in time in cocaine-paired compartment relative to baseline (Day 5 minus Day 1) for males [sec]	19958391	0.550769	26	0.00296885	0.002	Drosha	1438505_s_at	STR
10694	Central nervous system, protein expression: Morphine UDP-glucouronytransferease activity (B3GAT genes) [units]	3123981	-0.714286	13	0.00461104	0.002	Drosha	1438505_s_at	STR
11559	Central nervous system, behavior: Pain sensitivity, vocalization threshold to mild foot shock for females [mA]	19958391	-0.529708	27	0.00386318	0.004	Drosha	1438505_s_at	STR
10203	Cocaine response (variable mg/kg, i.v. via tail vein), dose required to induce clonic seizure to induce clonic seizure [mg/kg]	10734168	-0.545217	24	0.00507121	0.005	Drosha	1438505_s_at	STR
10072	Central nervous system, pharmacology, metabolism: Ethanol response (4 g/kg ip), hypothermia after injection [degrees C]	8169823	0.735338	20	0.000105856	0.007	Drosha	1438505_s_at	STR
11343	Novel open field behavior, locomotion in the periphery from 30-45 min for males in the morphine test battery [n beam breaks]	19958391	-0.570818	27	0.00148222	0.008	Pasha	1455311_at	STR
11342	Novel open field behavior, locomotion in the periphery from 15-30 min for males in the morphine test battery [n beam breaks]	19958391	-0.612332	27	0.000480806	0.0085	Pasha	1455311_at	STR
11354	Central nervous system, behavior: Novel open field behavior, locomotion in the center from 0-60 min for males [cm]	19958391	-0.580586	27	0.00115519	0.009	Pasha	1455311_at	STR
10279	Central nervous system, pharmacology, protein expression: Dopamine transporter (SLC6A3) binding maximum (Bmax) in membrane fragments in prefrontal cortex of males (3H GBR-12935 ligand) [fmol/mg wet weight]	10591541	-0.758242	14	0.00100077	0	Pasha	1455311_at	PFC
10281	Central nervous system, pharmacology, protein expression: Dopamine transporter (SLC6A3) binding maximum (Bmax) in membrane fragments in prefrontal cortex of males and females (3H GBR-12935 ligand) [fmol/mg wet weight]	10591541	-0.696703	14	0.00430141	0	Pasha	1455311_at	PFC
10267	Central nervous system, pharmacology, protein expression: Dopamine receptor 2 (DRD2) binding maximum (Bmax) in membrane fragments in the prefrontal cortex of males (125I-epidepride ligand) [fmol/mg wet weight]	10591541	-0.727473	14	0.00219596	0.002	Pasha	1455311_at	PFC
12731	Central nervous system, behavior, learning and memory: Reversal learning, impulsivity, trials to criterion after acquisition in 4-month adult males (Med Associates nose poke chamber, low values = faster learning) [n]		0.676471	16	0.0030185	0.0035	Pasha	1455311_at	PFC
12028	Novel open field behavior, vertical activity (rears) from 0-15 min in the center for males and females [n beam breaks]	19958391	-0.601087	24	0.0014516	0	Dicer	1460571_at	PFC
11771	Novel open field behavior, vertical activity (rears) from 0-15 min in the center for females [n beam breaks]	19958391	-0.649783	24	0.000383566	0.0005	Dicer	1460571_at	PFC
11514	Novel open field behavior, vertical activity (rears) from 0-15 min in the center for males [n beam breaks]	19958391	-0.621087	24	0.00086693	0.001	Dicer	1460571_at	PFC
10330	Cocaine open field behavior-center time (difference from saline) 45 mg/kg cocaine-females	10591541	0.603715	18	0.0067872	0.0015	Dicer	1460571_at	PFC
13488	Central nervous system, electrophysiology: Hippocampus network activity in vitro, carbachol (25 uM) induced oscillations, normalized local field potential peak frequency, both sexes at 2 weeks-of-age [Hz]		0.676471	16	0.0030185	0.002	Dicer	1460571_at	PFC
11767	Novel open field behavior, locomotion in the center from 0-15 min for females [cm]	19958391	-0.622826	24	0.000827321	0.0035	Dicer	1460571_at	PFC
12024	Novel open field behavior, locomotion in the center from 0-15 min for males and females [cm]	19958391	-0.56413	24	0.00341506	0.0035	Dicer	1460571_at	PFC
10320	Central nervous system, pharmacology, behavior: Cocaine response (45 mg/kg ip), exploratory activity (nose pokes in holeboard) difference relative to saline control, adult females [n difference]	10591541	0.759804	17	0.000194728	0.004	Dicer	1460571_at	PFC
10280	Central nervous system, pharmacology, protein expression: Dopamine transporter (SLC6A3) binding maximum (Bmax) in membrane fragments in prefrontal cortex of females (3H GBR-12935 ligand) [fmol/mg wet weight]	10591541	-0.774725	13	0.00110007	0.0055	Dicer	1460571_at	PFC
11763	Novel open field behavior, locomotion in the center from 0-15 min for females [n beam breaks]	19958391	-0.595	24	0.00168508	0.0075	Dicer	1460571_at	PFC
12020	Novel open field behavior, locomotion in the center from 0-15 min for males and females [n beam breaks]	19958391	-0.542826	24	0.00532132	0.0075	Dicer	1460571_at	PFC
10320	Central nervous system, pharmacology, behavior: Cocaine response (45 mg/kg ip), exploratory activity (nose pokes in holeboard) difference relative to saline control, adult females [n difference]	10591541	0.627451	17	0.00580934	0.008	Drosha	1438505_s_at	PFC
12578	Central nervous system, pharmacology, behavior: Ethanol response, consumption of 15% ethanol (v/v) using two-bottle choice system (ethanol vs water), 2-hour access, 2nd week average, young adult male or female [log g/kg/2h]		0.643822	36	1.11939e-05	0	Dicer	1460571_at	HIP
11483	Central nervous system, behavior, pharmacology: Cocaine response (2 x 10 mg/kg ip), locomotion from 30-45 min after second injection in an activity chamber for males [n beam breaks]	19958391	-0.715415	23	5.89877e-05	0	Dicer	1460571_at	HIP
10282	Central nervous system, pharmacology, protein expression: Dopamine transporter (SLC6A3) binding maximum (Bmax) in membrane fragments in the ventral midbrain (including the ventral tegmental area and substantia nigra) of males (3H GBR-12935 ligand) [fmol/m	10591541	0.703431	17	0.00107382	0.006	Dicer	1460571_at	HIP
10282	Central nervous system, pharmacology, protein expression: Dopamine transporter (SLC6A3) binding maximum (Bmax) in membrane fragments in the ventral midbrain (including the ventral tegmental area and substantia nigra) of males (3H GBR-12935 ligand) [fmol/m	10591541	-0.605392	17	0.00865969	0.0005	Pasha	1455311_at	HIP
10942	Central nervous system, morphology: Pontine nuclei volume, bilateral, in situ postmortem from high field MRI [mm^3]	19349225	0.713287	12	0.00732865	0.003	Pasha	1455311_at	HIP
10048	Central nervous system, pharmacology, behavior: Quinpirole dopaminergic D2 and D3 receptor response (1 mg/kg ip), hypothermia tolerance, day 3 compared to day 1 [degrees C]	11054779	-0.578769	22	0.00398267	0.0045	Pasha	1455311_at	HIP
10221	Central nervous system, pharmacology, protein expression: Dopamine receptor 2 and 3 (DRD2/3) receptor density in nucleus accumbens core (binding of 125I epidepride) [fmol/mg]	12543998	0.71203	20	0.00023796	0	Drosha	1438505_s_at	HIP
10222	Central nervous system, neuropharmacology: Nucleus accumbens shell Drd2/Drd3 receptor density binding of (125I) epidepride [fmol/mg]	12543998	0.709398	20	0.000259239	0	Drosha	1438505_s_at	HIP
11983	Cocaine response (10 mg/kg ip), locomotion from 0-15 min after first injection in an activity chamber for males and females [n beam breaks]	19958391	-0.484589	58	8.74883e-05	0.0015	Drosha	1438505_s_at	HIP
12554	Central nervous system, behavior: Depression assay, duration of immobility during trial 1 of a tail suspension test (TST) using a 20% mobility threshold over a 5 min test for males [sec]	17619104	0.534348	24	0.00629165	0.0035	Drosha	1438505_s_at	HIP
10167	Central nervous system, behavior, pharmacology: Methamphetamine response (16 mg/kg i.p.), difference in locomotion relative saline in 10-14 week males [quadrant crossings/min]	8987796	-0.630929	23	0.000891801	0.004	Drosha	1438505_s_at	HIP

## Sheet: ST4
Supplemental Table 4. Human Probe Sets
Symbol	Probe Set ID	Probe Target	Dataset	Brain Region	Case	Mean Expression	Fold Change	Variants in Probe (dbSNP)
DGCR8	10023813373	intron	HBTRC-MLC Human Prefrontal Cortex Agilent (Jun11) mlratio	Prefrontal Cortex	Control	0.0984485	1.27015	0
DGCR8	10025908170	Distal 3' UTR	HBTRC-MLC Human Prefrontal Cortex Agilent (Jun11) mlratio	Prefrontal Cortex	Control	0.0291697	1.58227	0
DGCR8	10025912744	Last coding exon	HBTRC-MLC Human Prefrontal Cortex Agilent (Jun11) mlratio	Prefrontal Cortex	Control	-0.0112242	1.43098	0
DICER1	10025910639	Distal 3' UTR	HBTRC-MLC Human Prefrontal Cortex Agilent (Jun11) mlratio	Prefrontal Cortex	Control	-0.0569939	1.31677	0
RNASEN	10025912828	Proximal 3' UTR	HBTRC-MLC Human Prefrontal Cortex Agilent (Jun11) mlratio	Prefrontal Cortex	Control	-0.0188667	1.28699	0
DGCR8	10023813373	intron	HBTRC-MLC Human Prefrontal Cortex Agilent (Jun11) mlratio	Prefrontal Cortex	AD	0.0831832	1.34443	0
DGCR8	10025908170	Distal 3' UTR	HBTRC-MLC Human Prefrontal Cortex Agilent (Jun11) mlratio	Prefrontal Cortex	AD	0.0938069	1.54328	0
DGCR8	10025912744	Last coding exon	HBTRC-MLC Human Prefrontal Cortex Agilent (Jun11) mlratio	Prefrontal Cortex	AD	0.0681931	1.58667	0
DICER1	10025910639	Distal 3' UTR	HBTRC-MLC Human Prefrontal Cortex Agilent (Jun11) mlratio	Prefrontal Cortex	AD	0.0120545	1.36983	0
RNASEN	10025912828	Proximal 3' UTR	HBTRC-MLC Human Prefrontal Cortex Agilent (Jun11) mlratio	Prefrontal Cortex	AD	-0.116564	1.36415	0
DGCR8	10023813373	intron	HBTRC-MLC Human Prefrontal Cortex Agilent (Jun11) mlratio	Prefrontal Cortex	HD	0.0714355	1.30134	0
DGCR8	10025908170	Distal 3' UTR	HBTRC-MLC Human Prefrontal Cortex Agilent (Jun11) mlratio	Prefrontal Cortex	HD	0.238833	1.53262	0
DGCR8	10025912744	Last coding exon	HBTRC-MLC Human Prefrontal Cortex Agilent (Jun11) mlratio	Prefrontal Cortex	HD	0.0366183	1.49381	0
DICER1	10025910639	Distal 3' UTR	HBTRC-MLC Human Prefrontal Cortex Agilent (Jun11) mlratio	Prefrontal Cortex	HD	-0.0188226	1.45599	0
RNASEN	10025912828	Proximal 3' UTR	HBTRC-MLC Human Prefrontal Cortex Agilent (Jun11) mlratio	Prefrontal Cortex	HD	-0.141726	1.30224	0
DGCR8	ILMN_6040309	Distal 3' UTR	GSE15222 Human Brain Myers (Apr09) RankInv	Neocortex	Control	8.50889	8.94449	1
DICER1	ILMN_430072	Distal 3' UTR	GSE15222 Human Brain Myers (Apr09) RankInv	Neocortex	Control	8.58973	7.88986	0
DICER1	ILMN_6200079	5' UTR and 1st two coding exons	GSE15222 Human Brain Myers (Apr09) RankInv	Neocortex	Control	6.2501	10.5123	0
DICER1	ILMN_780138	5' UTR Dicer1-AS1	GSE15222 Human Brain Myers (Apr09) RankInv	Neocortex	Control	6.74143	3.2221	0
RNASE3L	ILMN_2190341	2nd to last coding exon long isoform	GSE15222 Human Brain Myers (Apr09) RankInv	Neocortex	Control	9.66877	4.28709	0
DGCR8	ILMN_6040309	Distal 3' UTR	GSE15222 Human Brain Myers (Apr09) RankInv	Neocortex	AD	8.86594	14.7434	1
DICER1	ILMN_430072	Distal 3' UTR	GSE15222 Human Brain Myers (Apr09) RankInv	Neocortex	AD	8.68167	11.5915	0
DICER1	ILMN_6200079	5' UTR and 1st two coding exons	GSE15222 Human Brain Myers (Apr09) RankInv	Neocortex	AD	6.13555	5.93809	0
DICER1	ILMN_780138	5' UTR Dicer1-AS1	GSE15222 Human Brain Myers (Apr09) RankInv	Neocortex	AD	6.77014	3.19319	0
RNASE3L	ILMN_2190341	2nd to last coding exon long isoform	GSE15222 Human Brain Myers (Apr09) RankInv	Neocortex	AD	9.52409	5.3037	0
DGCR8	219811_at	First coding exonof long isoform	GSE5281 Human Brain Alzheimer Full Liang (Jul09) RMA	Entorhinal Cortex	Control	10.0579	2.35545	3
DGCR8	218650_at	Distal 3' UTR long and short isoforms	GSE5281 Human Brain Alzheimer Full Liang (Jul09) RMA	Entorhinal Cortex	Control	9.90867	2.12579	7
DGCR8	64474_g_at	Distal 3' UTR long and short isoforms	GSE5281 Human Brain Alzheimer Full Liang (Jul09) RMA	Entorhinal Cortex	Control	9.80378	1.70764	4
DGCR8	91617_at	Distal 3' UTR long and short isoforms	GSE5281 Human Brain Alzheimer Full Liang (Jul09) RMA	Entorhinal Cortex	Control	9.50289	3.79474	5
DICER1	212888_at	Distal 3' UTR long and short isoforms	GSE5281 Human Brain Alzheimer Full Liang (Jul09) RMA	Entorhinal Cortex	Control	9.97767	2.33108	0
DICER1	213229_at	Proximal 3' UTR	GSE5281 Human Brain Alzheimer Full Liang (Jul09) RMA	Entorhinal Cortex	Control	15.9047	23.5393	1
DICER1	206061_s_at	Proximal 3' UTR	GSE5281 Human Brain Alzheimer Full Liang (Jul09) RMA	Entorhinal Cortex	Control	9.71478	3.16894	1
DICER1	216260_at	last coding exon and 3'UTR of a short isoform	GSE5281 Human Brain Alzheimer Full Liang (Jul09) RMA	Entorhinal Cortex	Control	6.62333	1.56049	1
DICER1	216280_s_at	Last two coding exons of short isoform and coding exons 21 and 22 of longer isoforms	GSE5281 Human Brain Alzheimer Full Liang (Jul09) RMA	Entorhinal Cortex	Control	6.17033	1.47223	0
DICER1	216281_at	Exon 1 of a short isoform and exon 20 of longer isoforms	GSE5281 Human Brain Alzheimer Full Liang (Jul09) RMA	Entorhinal Cortex	Control	7.03622	2.95058	6
RNASEN	218269_at	Last 4 coding exons and the 3' UTR	GSE5281 Human Brain Alzheimer Full Liang (Jul09) RMA	Entorhinal Cortex	Control	11.9608	3.31268	4
DGCR8	219811_at	First coding exonof long isoform	GSE5281 Human Brain Alzheimer Full Liang (Jul09) RMA	Entorhinal Cortex	AD	9.88331	3.5801	3
DGCR8	218650_at	Distal 3' UTR long and short isoforms	GSE5281 Human Brain Alzheimer Full Liang (Jul09) RMA	Entorhinal Cortex	AD	10.5666	4.6654	7
DGCR8	64474_g_at	Distal 3' UTR long and short isoforms	GSE5281 Human Brain Alzheimer Full Liang (Jul09) RMA	Entorhinal Cortex	AD	10.3486	3.70378	4
DGCR8	91617_at	Distal 3' UTR long and short isoforms	GSE5281 Human Brain Alzheimer Full Liang (Jul09) RMA	Entorhinal Cortex	AD	10.0931	5.65293	5
DICER1	212888_at	Distal 3' UTR long and short isoforms	GSE5281 Human Brain Alzheimer Full Liang (Jul09) RMA	Entorhinal Cortex	AD	9.88523	5.71598	0
DICER1	213229_at	Proximal 3' UTR	GSE5281 Human Brain Alzheimer Full Liang (Jul09) RMA	Entorhinal Cortex	AD	15.0588	13.0231	1
DICER1	206061_s_at	Proximal 3' UTR	GSE5281 Human Brain Alzheimer Full Liang (Jul09) RMA	Entorhinal Cortex	AD	9.17808	2.96083	1
DICER1	216260_at	last coding exon and 3'UTR of a short isoform	GSE5281 Human Brain Alzheimer Full Liang (Jul09) RMA	Entorhinal Cortex	AD	6.598	1.71832	1
DICER1	216280_s_at	Last two coding exons of short isoform and coding exons 21 and 22 of longer isoforms	GSE5281 Human Brain Alzheimer Full Liang (Jul09) RMA	Entorhinal Cortex	AD	6.23085	2.27048	0
DICER1	216281_at	Exon 1 of a short isoform and exon 20 of longer isoforms	GSE5281 Human Brain Alzheimer Full Liang (Jul09) RMA	Entorhinal Cortex	AD	6.62746	2.21453	6
RNASEN	218269_at	Last 4 coding exons and the 3' UTR	GSE5281 Human Brain Alzheimer Full Liang (Jul09) RMA	Entorhinal Cortex	AD	12.0751	2.71886	4
DGCR8	219811_at	First coding exonof long isoform	GSE5281 Human Brain Alzheimer Full Liang (Jul09) RMA	Hippocampus	Control	9.6844	1.99585	3
DGCR8	218650_at	Distal 3' UTR long and short isoforms	GSE5281 Human Brain Alzheimer Full Liang (Jul09) RMA	Hippocampus	Control	9.83	2.70382	7
DGCR8	64474_g_at	Distal 3' UTR long and short isoforms	GSE5281 Human Brain Alzheimer Full Liang (Jul09) RMA	Hippocampus	Control	10.0519	2.40827	4
DGCR8	91617_at	Distal 3' UTR long and short isoforms	GSE5281 Human Brain Alzheimer Full Liang (Jul09) RMA	Hippocampus	Control	10.0846	3.34499	5
DICER1	212888_at	Distal 3' UTR long and short isoforms	GSE5281 Human Brain Alzheimer Full Liang (Jul09) RMA	Hippocampus	Control	10.7123	1.39862	0
DICER1	213229_at	Proximal 3' UTR	GSE5281 Human Brain Alzheimer Full Liang (Jul09) RMA	Hippocampus	Control	14.1198	2.80111	1
DICER1	206061_s_at	Proximal 3' UTR	GSE5281 Human Brain Alzheimer Full Liang (Jul09) RMA	Hippocampus	Control	8.8486	3.43188	1
DICER1	216260_at	last coding exon and 3'UTR of a short isoform	GSE5281 Human Brain Alzheimer Full Liang (Jul09) RMA	Hippocampus	Control	6.4944	1.69702	1
DICER1	216280_s_at	Last two coding exons of short isoform and coding exons 21 and 22 of longer isoforms	GSE5281 Human Brain Alzheimer Full Liang (Jul09) RMA	Hippocampus	Control	6.2811	1.61776	0
DICER1	216281_at	Exon 1 of a short isoform and exon 20 of longer isoforms	GSE5281 Human Brain Alzheimer Full Liang (Jul09) RMA	Hippocampus	Control	6.6161	1.90792	6
RNASEN	218269_at	Last 4 coding exons and the 3' UTR	GSE5281 Human Brain Alzheimer Full Liang (Jul09) RMA	Hippocampus	Control	12.3335	2.06194	4
DGCR8	219811_at	First coding exonof long isoform	GSE5281 Human Brain Alzheimer Full Liang (Jul09) RMA	Hippocampus	AD	9.37162	2.24078	3
DGCR8	218650_at	Distal 3' UTR long and short isoforms	GSE5281 Human Brain Alzheimer Full Liang (Jul09) RMA	Hippocampus	AD	9.71423	10.4831	7
DGCR8	64474_g_at	Distal 3' UTR long and short isoforms	GSE5281 Human Brain Alzheimer Full Liang (Jul09) RMA	Hippocampus	AD	9.75954	3.81584	4
DGCR8	91617_at	Distal 3' UTR long and short isoforms	GSE5281 Human Brain Alzheimer Full Liang (Jul09) RMA	Hippocampus	AD	9.394	8.56231	5
DICER1	212888_at	Distal 3' UTR long and short isoforms	GSE5281 Human Brain Alzheimer Full Liang (Jul09) RMA	Hippocampus	AD	10.9758	2.9897	0
DICER1	213229_at	Proximal 3' UTR	GSE5281 Human Brain Alzheimer Full Liang (Jul09) RMA	Hippocampus	AD	12.8493	3.21763	1
DICER1	206061_s_at	Proximal 3' UTR	GSE5281 Human Brain Alzheimer Full Liang (Jul09) RMA	Hippocampus	AD	9.30654	4.08688	1
DICER1	216260_at	last coding exon and 3'UTR of a short isoform	GSE5281 Human Brain Alzheimer Full Liang (Jul09) RMA	Hippocampus	AD	6.89254	2.47942	1
DICER1	216280_s_at	Last two coding exons of short isoform and coding exons 21 and 22 of longer isoforms	GSE5281 Human Brain Alzheimer Full Liang (Jul09) RMA	Hippocampus	AD	6.49931	1.9172	0
DICER1	216281_at	Exon 1 of a short isoform and exon 20 of longer isoforms	GSE5281 Human Brain Alzheimer Full Liang (Jul09) RMA	Hippocampus	AD	6.63538	1.72309	6
RNASEN	218269_at	Last 4 coding exons and the 3' UTR	GSE5281 Human Brain Alzheimer Full Liang (Jul09) RMA	Hippocampus	AD	12.5975	1.75564	4
DGCR8	219811_at	First coding exonof long isoform	GSE5281 Human Brain Alzheimer Full Liang (Jul09) RMA	Medial Temporal Gyrus	Control	9.82612	3.65026	3
DGCR8	218650_at	Distal 3' UTR long and short isoforms	GSE5281 Human Brain Alzheimer Full Liang (Jul09) RMA	Medial Temporal Gyrus	Control	9.76287	2.7549	7
DGCR8	64474_g_at	Distal 3' UTR long and short isoforms	GSE5281 Human Brain Alzheimer Full Liang (Jul09) RMA	Medial Temporal Gyrus	Control	9.65731	1.55725	4
DGCR8	91617_at	Distal 3' UTR long and short isoforms	GSE5281 Human Brain Alzheimer Full Liang (Jul09) RMA	Medial Temporal Gyrus	Control	10.1396	3.57762	5
DICER1	212888_at	Distal 3' UTR long and short isoforms	GSE5281 Human Brain Alzheimer Full Liang (Jul09) RMA	Medial Temporal Gyrus	Control	10.9621	2.50359	0
DICER1	213229_at	Proximal 3' UTR	GSE5281 Human Brain Alzheimer Full Liang (Jul09) RMA	Medial Temporal Gyrus	Control	13.7808	8	1
DICER1	206061_s_at	Proximal 3' UTR	GSE5281 Human Brain Alzheimer Full Liang (Jul09) RMA	Medial Temporal Gyrus	Control	8.86894	6.96923	1
DICER1	216260_at	last coding exon and 3'UTR of a short isoform	GSE5281 Human Brain Alzheimer Full Liang (Jul09) RMA	Medial Temporal Gyrus	Control	6.64813	2.63536	1
DICER1	216280_s_at	Last two coding exons of short isoform and coding exons 21 and 22 of longer isoforms	GSE5281 Human Brain Alzheimer Full Liang (Jul09) RMA	Medial Temporal Gyrus	Control	6.22063	1.44593	0
DICER1	216281_at	Exon 1 of a short isoform and exon 20 of longer isoforms	GSE5281 Human Brain Alzheimer Full Liang (Jul09) RMA	Medial Temporal Gyrus	Control	6.456	1.52626	6
RNASEN	218269_at	Last 4 coding exons and the 3' UTR	GSE5281 Human Brain Alzheimer Full Liang (Jul09) RMA	Medial Temporal Gyrus	Control	12.5321	2.81669	4
DGCR8	219811_at	First coding exonof long isoform	GSE5281 Human Brain Alzheimer Full Liang (Jul09) RMA	Medial Temporal Gyrus	AD	9.83025	4.7338	3
DGCR8	218650_at	Distal 3' UTR long and short isoforms	GSE5281 Human Brain Alzheimer Full Liang (Jul09) RMA	Medial Temporal Gyrus	AD	9.86733	6.50252	7
DGCR8	64474_g_at	Distal 3' UTR long and short isoforms	GSE5281 Human Brain Alzheimer Full Liang (Jul09) RMA	Medial Temporal Gyrus	AD	9.72108	3.62254	4
DGCR8	91617_at	Distal 3' UTR long and short isoforms	GSE5281 Human Brain Alzheimer Full Liang (Jul09) RMA	Medial Temporal Gyrus	AD	9.57708	4.9864	5
DICER1	212888_at	Distal 3' UTR long and short isoforms	GSE5281 Human Brain Alzheimer Full Liang (Jul09) RMA	Medial Temporal Gyrus	AD	9.90025	12.1763	0
DICER1	213229_at	Proximal 3' UTR	GSE5281 Human Brain Alzheimer Full Liang (Jul09) RMA	Medial Temporal Gyrus	AD	12.0752	15.0741	1
DICER1	206061_s_at	Proximal 3' UTR	GSE5281 Human Brain Alzheimer Full Liang (Jul09) RMA	Medial Temporal Gyrus	AD	9.10275	3.08015	1
DICER1	216260_at	last coding exon and 3'UTR of a short isoform	GSE5281 Human Brain Alzheimer Full Liang (Jul09) RMA	Medial Temporal Gyrus	AD	6.7075	2.41831	1
DICER1	216280_s_at	Last two coding exons of short isoform and coding exons 21 and 22 of longer isoforms	GSE5281 Human Brain Alzheimer Full Liang (Jul09) RMA	Medial Temporal Gyrus	AD	6.851	2.42671	0
DICER1	216281_at	Exon 1 of a short isoform and exon 20 of longer isoforms	GSE5281 Human Brain Alzheimer Full Liang (Jul09) RMA	Medial Temporal Gyrus	AD	6.63892	1.45498	6
RNASEN	218269_at	Last 4 coding exons and the 3' UTR	GSE5281 Human Brain Alzheimer Full Liang (Jul09) RMA	Medial Temporal Gyrus	AD	12.8925	2.46229	4
DGCR8	219811_at	First coding exonof long isoform	GSE5281 Human Brain Alzheimer Full Liang (Jul09) RMA	Posterior Cingulate	Control	10.1173	1.9711	3
DGCR8	218650_at	Distal 3' UTR long and short isoforms	GSE5281 Human Brain Alzheimer Full Liang (Jul09) RMA	Posterior Cingulate	Control	10.0567	4.34995	7
DGCR8	64474_g_at	Distal 3' UTR long and short isoforms	GSE5281 Human Brain Alzheimer Full Liang (Jul09) RMA	Posterior Cingulate	Control	10.2073	1.89474	4
DGCR8	91617_at	Distal 3' UTR long and short isoforms	GSE5281 Human Brain Alzheimer Full Liang (Jul09) RMA	Posterior Cingulate	Control	10.2308	2.59368	5
DICER1	212888_at	Distal 3' UTR long and short isoforms	GSE5281 Human Brain Alzheimer Full Liang (Jul09) RMA	Posterior Cingulate	Control	10.7863	1.87905	0
DICER1	213229_at	Proximal 3' UTR	GSE5281 Human Brain Alzheimer Full Liang (Jul09) RMA	Posterior Cingulate	Control	14.7113	5.05952	1
DICER1	206061_s_at	Proximal 3' UTR	GSE5281 Human Brain Alzheimer Full Liang (Jul09) RMA	Posterior Cingulate	Control	8.49911	3.33804	1
DICER1	216260_at	last coding exon and 3'UTR of a short isoform	GSE5281 Human Brain Alzheimer Full Liang (Jul09) RMA	Posterior Cingulate	Control	6.45356	1.428	1
DICER1	216280_s_at	Last two coding exons of short isoform and coding exons 21 and 22 of longer isoforms	GSE5281 Human Brain Alzheimer Full Liang (Jul09) RMA	Posterior Cingulate	Control	6.16567	1.94261	0
DICER1	216281_at	Exon 1 of a short isoform and exon 20 of longer isoforms	GSE5281 Human Brain Alzheimer Full Liang (Jul09) RMA	Posterior Cingulate	Control	6.76678	1.73267	6
RNASEN	218269_at	Last 4 coding exons and the 3' UTR	GSE5281 Human Brain Alzheimer Full Liang (Jul09) RMA	Posterior Cingulate	Control	12.4247	3.19098	4
DGCR8	219811_at	First coding exonof long isoform	GSE5281 Human Brain Alzheimer Full Liang (Jul09) RMA	Posterior Cingulate	AD	9.36075	1.92519	3
DGCR8	218650_at	Distal 3' UTR long and short isoforms	GSE5281 Human Brain Alzheimer Full Liang (Jul09) RMA	Posterior Cingulate	AD	9.30467	2.68887	7
DGCR8	64474_g_at	Distal 3' UTR long and short isoforms	GSE5281 Human Brain Alzheimer Full Liang (Jul09) RMA	Posterior Cingulate	AD	9.3685	1.95748	4
DGCR8	91617_at	Distal 3' UTR long and short isoforms	GSE5281 Human Brain Alzheimer Full Liang (Jul09) RMA	Posterior Cingulate	AD	9.30758	2.62989	5
DICER1	212888_at	Distal 3' UTR long and short isoforms	GSE5281 Human Brain Alzheimer Full Liang (Jul09) RMA	Posterior Cingulate	AD	9.9735	4.1468	0
DICER1	213229_at	Proximal 3' UTR	GSE5281 Human Brain Alzheimer Full Liang (Jul09) RMA	Posterior Cingulate	AD	13.6542	13.6044	1
DICER1	206061_s_at	Proximal 3' UTR	GSE5281 Human Brain Alzheimer Full Liang (Jul09) RMA	Posterior Cingulate	AD	9.58317	3.17774	1
DICER1	216260_at	last coding exon and 3'UTR of a short isoform	GSE5281 Human Brain Alzheimer Full Liang (Jul09) RMA	Posterior Cingulate	AD	6.52558	1.59438	1
DICER1	216280_s_at	Last two coding exons of short isoform and coding exons 21 and 22 of longer isoforms	GSE5281 Human Brain Alzheimer Full Liang (Jul09) RMA	Posterior Cingulate	AD	6.19183	1.48968	0
DICER1	216281_at	Exon 1 of a short isoform and exon 20 of longer isoforms	GSE5281 Human Brain Alzheimer Full Liang (Jul09) RMA	Posterior Cingulate	AD	6.52183	1.41519	6
RNASEN	218269_at	Last 4 coding exons and the 3' UTR	GSE5281 Human Brain Alzheimer Full Liang (Jul09) RMA	Posterior Cingulate	AD	12.89	1.51887	4
DGCR8	219811_at	First coding exonof long isoform	GSE5281 Human Brain Alzheimer Full Liang (Jul09) RMA	Superior Frontal Gyrus	Control	9.72617	2.53503	3
DGCR8	218650_at	Distal 3' UTR long and short isoforms	GSE5281 Human Brain Alzheimer Full Liang (Jul09) RMA	Superior Frontal Gyrus	Control	9.91383	3.35893	7
DGCR8	64474_g_at	Distal 3' UTR long and short isoforms	GSE5281 Human Brain Alzheimer Full Liang (Jul09) RMA	Superior Frontal Gyrus	Control	9.7923	2.14355	4
DGCR8	91617_at	Distal 3' UTR long and short isoforms	GSE5281 Human Brain Alzheimer Full Liang (Jul09) RMA	Superior Frontal Gyrus	Control	10.1245	3.58258	5
DICER1	212888_at	Distal 3' UTR long and short isoforms	GSE5281 Human Brain Alzheimer Full Liang (Jul09) RMA	Superior Frontal Gyrus	Control	10.8319	2.72452	0
DICER1	213229_at	Proximal 3' UTR	GSE5281 Human Brain Alzheimer Full Liang (Jul09) RMA	Superior Frontal Gyrus	Control	13.594	68.2142	1
DICER1	206061_s_at	Proximal 3' UTR	GSE5281 Human Brain Alzheimer Full Liang (Jul09) RMA	Superior Frontal Gyrus	Control	9.02083	3.96687	1
DICER1	216260_at	last coding exon and 3'UTR of a short isoform	GSE5281 Human Brain Alzheimer Full Liang (Jul09) RMA	Superior Frontal Gyrus	Control	6.54643	2.37512	1
DICER1	216280_s_at	Last two coding exons of short isoform and coding exons 21 and 22 of longer isoforms	GSE5281 Human Brain Alzheimer Full Liang (Jul09) RMA	Superior Frontal Gyrus	Control	6.19835	1.63241	0
DICER1	216281_at	Exon 1 of a short isoform and exon 20 of longer isoforms	GSE5281 Human Brain Alzheimer Full Liang (Jul09) RMA	Superior Frontal Gyrus	Control	6.44578	1.47836	6
RNASEN	218269_at	Last 4 coding exons and the 3' UTR	GSE5281 Human Brain Alzheimer Full Liang (Jul09) RMA	Superior Frontal Gyrus	Control	12.4883	2.08349	4
DGCR8	219811_at	First coding exonof long isoform	GSE5281 Human Brain Alzheimer Full Liang (Jul09) RMA	Superior Frontal Gyrus	AD	9.35156	2.18102	3
DGCR8	218650_at	Distal 3' UTR long and short isoforms	GSE5281 Human Brain Alzheimer Full Liang (Jul09) RMA	Superior Frontal Gyrus	AD	9.38144	4.66216	7
DGCR8	64474_g_at	Distal 3' UTR long and short isoforms	GSE5281 Human Brain Alzheimer Full Liang (Jul09) RMA	Superior Frontal Gyrus	AD	9.46711	2.2958	4
DGCR8	91617_at	Distal 3' UTR long and short isoforms	GSE5281 Human Brain Alzheimer Full Liang (Jul09) RMA	Superior Frontal Gyrus	AD	9.29478	4.74366	5
DICER1	212888_at	Distal 3' UTR long and short isoforms	GSE5281 Human Brain Alzheimer Full Liang (Jul09) RMA	Superior Frontal Gyrus	AD	10.5052	1.95342	0
DICER1	213229_at	Proximal 3' UTR	GSE5281 Human Brain Alzheimer Full Liang (Jul09) RMA	Superior Frontal Gyrus	AD	13.2861	3.87179	1
DICER1	206061_s_at	Proximal 3' UTR	GSE5281 Human Brain Alzheimer Full Liang (Jul09) RMA	Superior Frontal Gyrus	AD	9.56544	5.30003	1
DICER1	216260_at	last coding exon and 3'UTR of a short isoform	GSE5281 Human Brain Alzheimer Full Liang (Jul09) RMA	Superior Frontal Gyrus	AD	6.55033	1.43296	1
DICER1	216280_s_at	Last two coding exons of short isoform and coding exons 21 and 22 of longer isoforms	GSE5281 Human Brain Alzheimer Full Liang (Jul09) RMA	Superior Frontal Gyrus	AD	6.27311	1.43893	0
DICER1	216281_at	Exon 1 of a short isoform and exon 20 of longer isoforms	GSE5281 Human Brain Alzheimer Full Liang (Jul09) RMA	Superior Frontal Gyrus	AD	6.62467	1.71951	6
RNASEN	218269_at	Last 4 coding exons and the 3' UTR	GSE5281 Human Brain Alzheimer Full Liang (Jul09) RMA	Superior Frontal Gyrus	AD	12.6924	2.51228	4
DGCR8	219811_at	First coding exonof long isoform	GSE5281 Human Brain Alzheimer Full Liang (Jul09) RMA	Primary Visual Cortex	Control	10.1082	2.59368	3
DGCR8	218650_at	Distal 3' UTR long and short isoforms	GSE5281 Human Brain Alzheimer Full Liang (Jul09) RMA	Primary Visual Cortex	Control	10.1224	3.93401	7
DGCR8	64474_g_at	Distal 3' UTR long and short isoforms	GSE5281 Human Brain Alzheimer Full Liang (Jul09) RMA	Primary Visual Cortex	Control	9.90242	2.03073	4
DGCR8	91617_at	Distal 3' UTR long and short isoforms	GSE5281 Human Brain Alzheimer Full Liang (Jul09) RMA	Primary Visual Cortex	Control	10.4476	3.8344	5
DICER1	212888_at	Distal 3' UTR long and short isoforms	GSE5281 Human Brain Alzheimer Full Liang (Jul09) RMA	Primary Visual Cortex	Control	10.7323	3.38229	0
DICER1	213229_at	Proximal 3' UTR	GSE5281 Human Brain Alzheimer Full Liang (Jul09) RMA	Primary Visual Cortex	Control	13.9398	5.42642	1
DICER1	206061_s_at	Proximal 3' UTR	GSE5281 Human Brain Alzheimer Full Liang (Jul09) RMA	Primary Visual Cortex	Control	9.06921	7.4798	1
DICER1	216260_at	last coding exon and 3'UTR of a short isoform	GSE5281 Human Brain Alzheimer Full Liang (Jul09) RMA	Primary Visual Cortex	Control	6.585	2.05623	1
DICER1	216280_s_at	Last two coding exons of short isoform and coding exons 21 and 22 of longer isoforms	GSE5281 Human Brain Alzheimer Full Liang (Jul09) RMA	Primary Visual Cortex	Control	6.33016	1.41128	0
DICER1	216281_at	Exon 1 of a short isoform and exon 20 of longer isoforms	GSE5281 Human Brain Alzheimer Full Liang (Jul09) RMA	Primary Visual Cortex	Control	6.55621	2.40161	6
RNASEN	218269_at	Last 4 coding exons and the 3' UTR	GSE5281 Human Brain Alzheimer Full Liang (Jul09) RMA	Primary Visual Cortex	Control	12.3113	3.40581	4
DGCR8	219811_at	First coding exonof long isoform	GSE5281 Human Brain Alzheimer Full Liang (Jul09) RMA	Primary Visual Cortex	AD	9.6315	3.37059	3
DGCR8	218650_at	Distal 3' UTR long and short isoforms	GSE5281 Human Brain Alzheimer Full Liang (Jul09) RMA	Primary Visual Cortex	AD	9.83567	4.47535	7
DGCR8	64474_g_at	Distal 3' UTR long and short isoforms	GSE5281 Human Brain Alzheimer Full Liang (Jul09) RMA	Primary Visual Cortex	AD	9.68233	3.82643	4
DGCR8	91617_at	Distal 3' UTR long and short isoforms	GSE5281 Human Brain Alzheimer Full Liang (Jul09) RMA	Primary Visual Cortex	AD	10.0489	4.17854	5
DICER1	212888_at	Distal 3' UTR long and short isoforms	GSE5281 Human Brain Alzheimer Full Liang (Jul09) RMA	Primary Visual Cortex	AD	10.629	2.08782	0
DICER1	213229_at	Proximal 3' UTR	GSE5281 Human Brain Alzheimer Full Liang (Jul09) RMA	Primary Visual Cortex	AD	13.6699	7.26015	1
DICER1	206061_s_at	Proximal 3' UTR	GSE5281 Human Brain Alzheimer Full Liang (Jul09) RMA	Primary Visual Cortex	AD	9.26733	2.75872	1
DICER1	216260_at	last coding exon and 3'UTR of a short isoform	GSE5281 Human Brain Alzheimer Full Liang (Jul09) RMA	Primary Visual Cortex	AD	6.63633	1.56374	1
DICER1	216280_s_at	Last two coding exons of short isoform and coding exons 21 and 22 of longer isoforms	GSE5281 Human Brain Alzheimer Full Liang (Jul09) RMA	Primary Visual Cortex	AD	6.20008	1.35472	0
DICER1	216281_at	Exon 1 of a short isoform and exon 20 of longer isoforms	GSE5281 Human Brain Alzheimer Full Liang (Jul09) RMA	Primary Visual Cortex	AD	6.46817	1.71	6
RNASEN	218269_at	Last 4 coding exons and the 3' UTR	GSE5281 Human Brain Alzheimer Full Liang (Jul09) RMA	Primary Visual Cortex	AD	12.8176	1.9066	4
